# Supplementary material for: Crystal structure of 5-[4-(di­ethyl­amino)­benzyl­idene]-2,2-dimethyl-1,3-dioxane-4,6-dione
Source: Acta Crystallogr E Crystallogr Commun. 2015 Sep 26;71(Pt 10):1242–4. doi: 10.1107/S2056989015017673 (PMC4647437; doi:10.1107/S2056989015017673)
Supplement: Supplementary file 1 [file e-71-01242-sup1.cif]

##############################################################################
#                                                                            #
# This CIF contains the data in a paper accepted for publication in          #
# Acta Crystallographica Section E. It conforms to the requirements of       #
# Notes for Authors for Acta Crystallographica Section E, and has been       #
# peer reviewed under the auspices of the IUCr Commission on Journals.       #
#                                                                            #
# Full details of the Crystallographic Information File format               #
# are given in the paper "The Crystallographic Information File (CIF):       #
# a New Standard Archive File for Crystallography" by S. R. Hall, F. H.      #
# Allen and I. D. Brown [Acta Cryst. (1991), A47, 655-685].                  #
#                                                                            #
# The current version of the core CIF dictionary is obtainable from          #
# ftp://ftp.iucr.org/pub/cif_core.dic.                                       #
#                                                                            #
# Software is freely available for graphical display of the structure(s)     #
# in this CIF. For information consult the CIF software page                 #
# http://www.iucr.org/resources/cif/software.                                #
#                                                                            #
# This file may be used for bona fide research purposes within the           #
# scientific community so long as proper attribution is given to the journal # 
# article from which it was obtained.                                        #
#                                                                            #
##############################################################################
data_I
_audit_creation_method     SHELXL-97
_chemical_name_systematic
;
5-[4-(Diethylamino)benzylidene]-2,2-dimethyl-1,3-dioxane-4,6-dione
;
_chemical_name_common     ?
_chemical_formula_moiety     'C17 H21 N O4'
_chemical_formula_sum     'C17 H21 N O4'
_chemical_formula_iupac     'C17 H21 N O4'
_chemical_formula_weight     303.35
_chemical_melting_point     ?
_symmetry_cell_setting     monoclinic
_symmetry_space_group_name_H-M     'P 21/c'
_symmetry_space_group_name_Hall     '-P 2ybc '
loop_
    _symmetry_equiv_pos_as_xyz
    'x, y, z'
    '-x, y+1/2, -z+1/2'
    '-x, -y, -z'
    'x, -y-1/2, z-1/2'
_cell_length_a     7.8662(2)
_cell_length_b     11.4601(3)
_cell_length_c     18.1517(6)
_cell_angle_alpha     90.00
_cell_angle_beta     96.8580(10)
_cell_angle_gamma     90.00
_cell_volume     1624.62(8)
_cell_formula_units_Z     4
_cell_measurement_reflns_used     15405
_cell_measurement_theta_min     0.998
_cell_measurement_theta_max     27.485
_cell_measurement_temperature     173(2)
_exptl_crystal_description     'plate'
_exptl_crystal_colour     'red'
_exptl_crystal_size_max     0.26
_exptl_crystal_size_mid     0.19
_exptl_crystal_size_min     0.09
_exptl_crystal_density_diffrn     1.240
_exptl_crystal_density_meas     ?
_exptl_crystal_density_method     'not measured'
_exptl_crystal_F_000     648
_exptl_absorpt_coefficient_mu     0.088
_exptl_absorpt_correction_type     none
_exptl_absorpt_process_details     ?
_exptl_absorpt_correction_T_min     ?
_exptl_absorpt_correction_T_max     ?
_exptl_special_details     ?
_diffrn_ambient_temperature     173(2)
_diffrn_radiation_type     MoK\a
_diffrn_radiation_wavelength     0.71073
_diffrn_radiation_source     'fine-focus sealed tube'
_diffrn_radiation_monochromator     graphite
_diffrn_measurement_device_type     'Nonius KappaCCD'
_diffrn_measurement_method     'CCD'
_diffrn_detector_area_resol_mean     ?
_diffrn_reflns_number     6627
_diffrn_reflns_av_R_equivalents     0.0541
_diffrn_reflns_av_sigmaI/netI     0.0841
_diffrn_reflns_theta_min     2.26
_diffrn_reflns_theta_max     27.47
_diffrn_reflns_theta_full     27.47
_diffrn_measured_fraction_theta_max     0.997
_diffrn_measured_fraction_theta_full     0.997
_diffrn_reflns_limit_h_min     -10
_diffrn_reflns_limit_h_max     10
_diffrn_reflns_limit_k_min     -14
_diffrn_reflns_limit_k_max     13
_diffrn_reflns_limit_l_min     -23
_diffrn_reflns_limit_l_max     23
_diffrn_standards_number     ?
_diffrn_standards_interval_count     ?
_diffrn_standards_interval_time     ?
_diffrn_standards_decay_%     ?
_refine_special_details
;
Refinement of <i>F</i>^2^ against ALL reflections. The weighted <i>R</i>-factor
<i>wR</i> and goodness of fit <i>S</i> are based on <i>F</i>^2^, conventional
<i>R</i>-factors <i>R</i> are based on <i>F</i>, with <i>F</i> set to zero for
negative <i>F</i>^2^. The threshold expression of <i>F</i>^2^ >
\s(<i>F</i>^2^) is used only for calculating <i>R</i>-factors(gt) <i>etc</i>.
and is not relevant to the choice of reflections for refinement.
<i>R</i>-factors based on <i>F</i>^2^ are statistically about twice as large
as those based on <i>F</i>, and <i>R</i>- factors based on ALL data will be
even larger.
;
_reflns_number_total     3705
_reflns_number_gt     2183
_reflns_threshold_expression     >2sigma(I)
_refine_ls_structure_factor_coef     Fsqd
_refine_ls_matrix_type     full
_refine_ls_R_factor_all     0.1120
_refine_ls_R_factor_gt     0.0552
_refine_ls_wR_factor_gt     0.1074
_refine_ls_wR_factor_ref     0.1269
_refine_ls_goodness_of_fit_ref     1.002
_refine_ls_restrained_S_all     1.002
_refine_ls_number_reflns     3705
_refine_ls_number_parameters     203
_refine_ls_number_restraints     0
_refine_ls_hydrogen_treatment     constr
_refine_ls_weighting_scheme     calc
_refine_ls_weighting_details
         'calc w=1/[\s^2^(Fo^2^)+(0.0534P)^2^+0.0774P] where P=(Fo^2^+2Fc^2^)/3'
_atom_sites_solution_hydrogens     geom
_atom_sites_solution_primary     direct
_atom_sites_solution_secondary     difmap
_refine_ls_shift/su_max     0.000
_refine_ls_shift/su_mean     0.000
_refine_diff_density_max     0.183
_refine_diff_density_min     -0.191
_refine_ls_extinction_method     none
_refine_ls_extinction_coef     ?
loop_
    _atom_type_symbol
    _atom_type_description
    _atom_type_scat_dispersion_real
    _atom_type_scat_dispersion_imag
    _atom_type_scat_source
    'C' 'C' 0.0033 0.0016
                         'International Tables Vol C Tables 4.2.6.8 and 6.1.1.4'
    'H' 'H' 0.0000 0.0000
                         'International Tables Vol C Tables 4.2.6.8 and 6.1.1.4'
    'N' 'N' 0.0061 0.0033
                         'International Tables Vol C Tables 4.2.6.8 and 6.1.1.4'
    'O' 'O' 0.0106 0.0060
                         'International Tables Vol C Tables 4.2.6.8 and 6.1.1.4'
_computing_data_collection
;
KappaCCD Server Software (Nonius, 1997)
;
_computing_cell_refinement
;
HKL Scalepack (Otwinovski & Minor, 1997)
;
_computing_data_reduction
;
HKL Denzo and Scalepack (Otwinovski & Minor, 1997)
;
_computing_structure_solution
;
SIR2011 (Burla <i>et al.</i>,  2012)
;
_computing_structure_refinement
;
SHELXL97 (Sheldrick, 2008)
;
_computing_molecular_graphics
;
ORTEP-3 for Windows (Farrugia, 2012)
;
_computing_publication_material
;
SHELXL97 (Sheldrick, 2008), PLATON (Spek, 2009) and publCIF
(Westrip, 2010)
;
loop_
    _atom_site_type_symbol
    _atom_site_label
    _atom_site_fract_x
    _atom_site_fract_y
    _atom_site_fract_z
    _atom_site_U_iso_or_equiv
    _atom_site_adp_type
    _atom_site_calc_flag
    _atom_site_refinement_flags
    _atom_site_occupancy
    _atom_site_symmetry_multiplicity
    _atom_site_disorder_assembly
    _atom_site_disorder_group
    O O1 0.57779(16) 0.16291(12) 0.51388(7) 0.0404(4) Uani d . 1 1 . .
    O O19 0.65514(15) 0.45154(13) 0.40080(8) 0.0407(4) Uani d . 1 1 . .
    O O3 0.73309(14) 0.27588(11) 0.43789(8) 0.0390(4) Uani d . 1 1 . .
    C C8 0.2432(2) 0.50423(15) 0.40398(10) 0.0252(4) Uani d . 1 1 . .
    C C10 -0.0015(2) 0.63516(16) 0.37433(10) 0.0266(4) Uani d . 1 1 . .
    H H10 -0.1138 0.6545 0.3804 0.032 Uiso calc R 1 1 . .
    O O20 0.33160(19) 0.21986(13) 0.54631(9) 0.0584(5) Uani d . 1 1 . .
    N N14 0.02179(17) 0.80169(13) 0.29384(9) 0.0307(4) Uani d . 1 1 . .
    C C12 0.2607(2) 0.66959(17) 0.32158(11) 0.0317(5) Uani d . 1 1 . .
    H H12 0.3242 0.7124 0.2910 0.038 Uiso calc R 1 1 . .
    C C9 0.0729(2) 0.53919(16) 0.40930(10) 0.0259(4) Uani d . 1 1 . .
    H H9 0.0078 0.4944 0.4382 0.031 Uiso calc R 1 1 . .
    C C11 0.0910(2) 0.70529(16) 0.32900(10) 0.0266(4) Uani d . 1 1 . .
    C C4 0.6131(2) 0.36263(18) 0.42864(11) 0.0310(5) Uani d . 1 1 . .
    C C13 0.3340(2) 0.57427(17) 0.35789(11) 0.0309(5) Uani d . 1 1 . .
    H H13 0.4465 0.5550 0.3521 0.037 Uiso calc R 1 1 . .
    C C7 0.3028(2) 0.40397(16) 0.44569(10) 0.0275(4) Uani d . 1 1 . .
    H H7 0.2188 0.3745 0.4725 0.033 Uiso calc R 1 1 . .
    C C15 0.1135(2) 0.86883(18) 0.24297(11) 0.0386(5) Uani d . 1 1 . .
    H H15A 0.0311 0.9075 0.2070 0.046 Uiso calc R 1 1 . .
    H H15B 0.1801 0.8159 0.2161 0.046 Uiso calc R 1 1 . .
    C C5 0.4505(2) 0.33863(16) 0.45730(10) 0.0292(4) Uani d . 1 1 . .
    C C6 0.4436(3) 0.23885(18) 0.50801(11) 0.0377(5) Uani d . 1 1 . .
    C C2 0.6814(2) 0.16029(17) 0.45458(12) 0.0363(5) Uani d . 1 1 . .
    C C18 -0.2946(2) 0.7988(2) 0.25955(13) 0.0473(6) Uani d . 1 1 . .
    H H18A -0.2752 0.8057 0.2085 0.071 Uiso calc R 1 1 . .
    H H18B -0.3967 0.8406 0.2673 0.071 Uiso calc R 1 1 . .
    H H18C -0.3077 0.7180 0.2716 0.071 Uiso calc R 1 1 . .
    C C17 -0.1429(2) 0.84969(17) 0.30887(12) 0.0349(5) Uani d . 1 1 . .
    H H17A -0.1415 0.9336 0.3019 0.042 Uiso calc R 1 1 . .
    H H17B -0.1577 0.8348 0.3603 0.042 Uiso calc R 1 1 . .
    C C21 0.8427(3) 0.0962(2) 0.48418(14) 0.0551(6) Uani d . 1 1 . .
    H H21A 0.8967 0.1357 0.5274 0.083 Uiso calc R 1 1 . .
    H H21B 0.9195 0.0943 0.4469 0.083 Uiso calc R 1 1 . .
    H H21C 0.8146 0.0179 0.4971 0.083 Uiso calc R 1 1 . .
    C C22 0.5872(3) 0.1025(2) 0.38720(12) 0.0460(6) Uani d . 1 1 . .
    H H22A 0.5555 0.0247 0.3997 0.069 Uiso calc R 1 1 . .
    H H22B 0.6600 0.0994 0.3484 0.069 Uiso calc R 1 1 . .
    H H22C 0.4860 0.1465 0.3706 0.069 Uiso calc R 1 1 . .
    C C16 0.2319(3) 0.9596(2) 0.28194(14) 0.0533(6) Uani d . 1 1 . .
    H H16A 0.1656 1.0166 0.3047 0.080 Uiso calc R 1 1 . .
    H H16B 0.2950 0.9971 0.2465 0.080 Uiso calc R 1 1 . .
    H H16C 0.3102 0.9224 0.3194 0.080 Uiso calc R 1 1 . .
loop_
    _atom_site_aniso_label
    _atom_site_aniso_U_11
    _atom_site_aniso_U_22
    _atom_site_aniso_U_33
    _atom_site_aniso_U_12
    _atom_site_aniso_U_13
    _atom_site_aniso_U_23
    O1 0.0464(8) 0.0385(9) 0.0367(8) 0.0179(6) 0.0058(6) 0.0069(7)
    O19 0.0303(7) 0.0382(9) 0.0546(10) 0.0026(6) 0.0093(6) 0.0078(7)
    O3 0.0274(7) 0.0354(8) 0.0538(9) 0.0093(6) 0.0033(6) 0.0008(7)
    C8 0.0267(9) 0.0252(10) 0.0236(10) 0.0011(7) 0.0025(7) -0.0030(8)
    C10 0.0229(9) 0.0296(11) 0.0276(10) 0.0014(7) 0.0039(7) -0.0005(9)
    O20 0.0643(10) 0.0510(11) 0.0666(11) 0.0218(8) 0.0352(9) 0.0286(9)
    N14 0.0289(8) 0.0294(9) 0.0341(10) 0.0030(7) 0.0042(7) 0.0077(7)
    C12 0.0287(9) 0.0320(12) 0.0357(12) -0.0004(8) 0.0096(8) 0.0068(9)
    C9 0.0263(9) 0.0292(11) 0.0229(10) -0.0026(7) 0.0058(7) -0.0004(8)
    C11 0.0291(9) 0.0257(10) 0.0241(10) 0.0014(8) -0.0003(7) -0.0027(8)
    C4 0.0285(10) 0.0321(12) 0.0315(11) 0.0051(8) 0.0000(8) -0.0043(10)
    C13 0.0243(9) 0.0335(11) 0.0359(12) 0.0028(8) 0.0077(8) 0.0029(9)
    C7 0.0292(9) 0.0266(11) 0.0279(11) 0.0007(8) 0.0082(7) -0.0034(9)
    C15 0.0417(11) 0.0358(12) 0.0389(12) 0.0026(9) 0.0070(9) 0.0156(10)
    C5 0.0303(9) 0.0279(11) 0.0293(11) 0.0026(8) 0.0033(7) -0.0022(9)
    C6 0.0430(11) 0.0346(12) 0.0364(12) 0.0103(9) 0.0086(9) 0.0034(10)
    C2 0.0360(11) 0.0324(12) 0.0403(13) 0.0108(9) 0.0033(9) 0.0005(10)
    C18 0.0347(11) 0.0472(14) 0.0580(15) 0.0033(9) -0.0029(10) 0.0115(12)
    C17 0.0342(10) 0.0286(11) 0.0421(12) 0.0069(8) 0.0057(8) 0.0037(10)
    C21 0.0446(12) 0.0548(16) 0.0634(17) 0.0220(11) -0.0038(11) 0.0016(13)
    C22 0.0522(12) 0.0397(14) 0.0441(14) 0.0123(10) -0.0023(10) -0.0057(11)
    C16 0.0518(13) 0.0419(14) 0.0670(17) -0.0090(10) 0.0103(11) 0.0091(12)
_geom_special_details
;
All e.s.d.'s (except the e.s.d. in the dihedral angle between two l.s. planes)
are estimated using the full covariance matrix. The cell e.s.d.'s are taken
into account individually in the estimation of e.s.d.'s in distances, angles
and torsion angles; correlations between e.s.d.'s in cell parameters are only
used when they are defined by crystal symmetry. An approximate (isotropic)
treatment of cell e.s.d.'s is used for estimating e.s.d.'s involving l.s.
planes.
;
loop_
    _geom_bond_atom_site_label_1
    _geom_bond_atom_site_label_2
    _geom_bond_site_symmetry_2
    _geom_bond_distance
    _geom_bond_publ_flag
    O1 C6 . 1.363(2) ?
    O1 C2 . 1.426(2) ?
    O19 C4 . 1.201(2) ?
    O3 C4 . 1.368(2) ?
    O3 C2 . 1.429(2) ?
    C8 C9 . 1.413(2) ?
    C8 C13 . 1.413(2) ?
    C8 C7 . 1.424(2) ?
    C10 C9 . 1.366(2) ?
    C10 C11 . 1.413(3) ?
    C10 H10 . 0.9300 ?
    O20 C6 . 1.205(2) ?
    N14 C11 . 1.357(2) ?
    N14 C15 . 1.457(2) ?
    N14 C17 . 1.463(2) ?
    C12 C13 . 1.367(3) ?
    C12 C11 . 1.418(2) ?
    C12 H12 . 0.9300 ?
    C9 H9 . 0.9300 ?
    C4 C5 . 1.463(2) ?
    C13 H13 . 0.9300 ?
    C7 C5 . 1.377(2) ?
    C7 H7 . 0.9300 ?
    C15 C16 . 1.514(3) ?
    C15 H15A . 0.9700 ?
    C15 H15B . 0.9700 ?
    C5 C6 . 1.473(3) ?
    C2 C22 . 1.506(3) ?
    C2 C21 . 1.509(3) ?
    C18 C17 . 1.519(3) ?
    C18 H18A . 0.9600 ?
    C18 H18B . 0.9600 ?
    C18 H18C . 0.9600 ?
    C17 H17A . 0.9700 ?
    C17 H17B . 0.9700 ?
    C21 H21A . 0.9600 ?
    C21 H21B . 0.9600 ?
    C21 H21C . 0.9600 ?
    C22 H22A . 0.9600 ?
    C22 H22B . 0.9600 ?
    C22 H22C . 0.9600 ?
    C16 H16A . 0.9600 ?
    C16 H16B . 0.9600 ?
    C16 H16C . 0.9600 ?
loop_
    _geom_angle_atom_site_label_1
    _geom_angle_atom_site_label_2
    _geom_angle_atom_site_label_3
    _geom_angle_site_symmetry_1
    _geom_angle_site_symmetry_3
    _geom_angle
    _geom_angle_publ_flag
    C6 O1 C2 . . 117.50(15) ?
    C4 O3 C2 . . 119.35(14) ?
    C9 C8 C13 . . 115.46(16) ?
    C9 C8 C7 . . 116.56(16) ?
    C13 C8 C7 . . 127.97(16) ?
    C9 C10 C11 . . 120.46(16) ?
    C9 C10 H10 . . 119.8 ?
    C11 C10 H10 . . 119.8 ?
    C11 N14 C15 . . 121.78(15) ?
    C11 N14 C17 . . 122.20(15) ?
    C15 N14 C17 . . 115.86(15) ?
    C13 C12 C11 . . 122.18(17) ?
    C13 C12 H12 . . 118.9 ?
    C11 C12 H12 . . 118.9 ?
    C10 C9 C8 . . 123.61(16) ?
    C10 C9 H9 . . 118.2 ?
    C8 C9 H9 . . 118.2 ?
    N14 C11 C10 . . 122.12(16) ?
    N14 C11 C12 . . 121.31(16) ?
    C10 C11 C12 . . 116.57(16) ?
    O19 C4 O3 . . 116.57(16) ?
    O19 C4 C5 . . 127.27(17) ?
    O3 C4 C5 . . 116.09(17) ?
    C12 C13 C8 . . 121.68(16) ?
    C12 C13 H13 . . 119.2 ?
    C8 C13 H13 . . 119.2 ?
    C5 C7 C8 . . 137.58(17) ?
    C5 C7 H7 . . 111.2 ?
    C8 C7 H7 . . 111.2 ?
    N14 C15 C16 . . 112.95(18) ?
    N14 C15 H15A . . 109.0 ?
    C16 C15 H15A . . 109.0 ?
    N14 C15 H15B . . 109.0 ?
    C16 C15 H15B . . 109.0 ?
    H15A C15 H15B . . 107.8 ?
    C7 C5 C4 . . 126.92(18) ?
    C7 C5 C6 . . 115.10(16) ?
    C4 C5 C6 . . 117.86(16) ?
    O20 C6 O1 . . 116.90(18) ?
    O20 C6 C5 . . 125.78(18) ?
    O1 C6 C5 . . 117.29(17) ?
    O1 C2 O3 . . 110.09(15) ?
    O1 C2 C22 . . 110.63(16) ?
    O3 C2 C22 . . 111.13(17) ?
    O1 C2 C21 . . 105.88(17) ?
    O3 C2 C21 . . 106.15(16) ?
    C22 C2 C21 . . 112.74(18) ?
    C17 C18 H18A . . 109.5 ?
    C17 C18 H18B . . 109.5 ?
    H18A C18 H18B . . 109.5 ?
    C17 C18 H18C . . 109.5 ?
    H18A C18 H18C . . 109.5 ?
    H18B C18 H18C . . 109.5 ?
    N14 C17 C18 . . 113.34(17) ?
    N14 C17 H17A . . 108.9 ?
    C18 C17 H17A . . 108.9 ?
    N14 C17 H17B . . 108.9 ?
    C18 C17 H17B . . 108.9 ?
    H17A C17 H17B . . 107.7 ?
    C2 C21 H21A . . 109.5 ?
    C2 C21 H21B . . 109.5 ?
    H21A C21 H21B . . 109.5 ?
    C2 C21 H21C . . 109.5 ?
    H21A C21 H21C . . 109.5 ?
    H21B C21 H21C . . 109.5 ?
    C2 C22 H22A . . 109.5 ?
    C2 C22 H22B . . 109.5 ?
    H22A C22 H22B . . 109.5 ?
    C2 C22 H22C . . 109.5 ?
    H22A C22 H22C . . 109.5 ?
    H22B C22 H22C . . 109.5 ?
    C15 C16 H16A . . 109.5 ?
    C15 C16 H16B . . 109.5 ?
    H16A C16 H16B . . 109.5 ?
    C15 C16 H16C . . 109.5 ?
    H16A C16 H16C . . 109.5 ?
    H16B C16 H16C . . 109.5 ?
loop_
    _geom_torsion_atom_site_label_1
    _geom_torsion_atom_site_label_2
    _geom_torsion_atom_site_label_3
    _geom_torsion_atom_site_label_4
    _geom_torsion_site_symmetry_1
    _geom_torsion_site_symmetry_2
    _geom_torsion_site_symmetry_3
    _geom_torsion_site_symmetry_4
    _geom_torsion
    _geom_torsion_publ_flag
    C11 C10 C9 C8 . . . . 0.8(3) ?
    C13 C8 C9 C10 . . . . -1.4(3) ?
    C7 C8 C9 C10 . . . . 178.19(17) ?
    C15 N14 C11 C10 . . . . -175.52(17) ?
    C17 N14 C11 C10 . . . . 9.3(3) ?
    C15 N14 C11 C12 . . . . 4.1(3) ?
    C17 N14 C11 C12 . . . . -171.03(17) ?
    C9 C10 C11 N14 . . . . -179.51(17) ?
    C9 C10 C11 C12 . . . . 0.8(3) ?
    C13 C12 C11 N14 . . . . 178.48(18) ?
    C13 C12 C11 C10 . . . . -1.8(3) ?
    C2 O3 C4 O19 . . . . -165.89(17) ?
    C2 O3 C4 C5 . . . . 17.1(2) ?
    C11 C12 C13 C8 . . . . 1.3(3) ?
    C9 C8 C13 C12 . . . . 0.4(3) ?
    C7 C8 C13 C12 . . . . -179.18(18) ?
    C9 C8 C7 C5 . . . . 179.1(2) ?
    C13 C8 C7 C5 . . . . -1.4(4) ?
    C11 N14 C15 C16 . . . . -85.9(2) ?
    C17 N14 C15 C16 . . . . 89.6(2) ?
    C8 C7 C5 C4 . . . . 4.4(4) ?
    C8 C7 C5 C6 . . . . -179.8(2) ?
    O19 C4 C5 C7 . . . . 13.2(3) ?
    O3 C4 C5 C7 . . . . -170.14(18) ?
    O19 C4 C5 C6 . . . . -162.49(19) ?
    O3 C4 C5 C6 . . . . 14.2(2) ?
    C2 O1 C6 O20 . . . . 160.50(19) ?
    C2 O1 C6 C5 . . . . -21.3(2) ?
    C7 C5 C6 O20 . . . . -10.3(3) ?
    C4 C5 C6 O20 . . . . 166.0(2) ?
    C7 C5 C6 O1 . . . . 171.75(17) ?
    C4 C5 C6 O1 . . . . -12.0(3) ?
    C6 O1 C2 O3 . . . . 50.5(2) ?
    C6 O1 C2 C22 . . . . -72.7(2) ?
    C6 O1 C2 C21 . . . . 164.84(18) ?
    C4 O3 C2 O1 . . . . -48.8(2) ?
    C4 O3 C2 C22 . . . . 74.2(2) ?
    C4 O3 C2 C21 . . . . -162.94(17) ?
    C11 N14 C17 C18 . . . . -89.7(2) ?
    C15 N14 C17 C18 . . . . 94.8(2) ?
loop_
    _geom_hbond_atom_site_label_d
    _geom_hbond_atom_site_label_h
    _geom_hbond_atom_site_label_a
    _geom_hbond_site_symmetry_a
    _geom_hbond_distance_dh
    _geom_hbond_distance_ha
    _geom_hbond_distance_da
    _geom_hbond_angle_dha
    C13 H13 O19 . 0.93 2.13 2.915(2) 141
    C17 H17B O20 3_566 0.97 2.39 3.268(3) 151
_iucr_refine_instructions_details
;
TITL test structure: es2
CELL  0.71073   7.8662  11.4601  18.1517   90.000   96.858   90.000
ZERR     4.00   0.0002   0.0003   0.0006    0.000    0.001    0.000
LATT   1
SYMM  - X, 1/2 + Y, 1/2 - Z
SFAC  C    H    N    O
UNIT  68   84   4    16
MERG   2
FMAP   2
PLAN   -25
ACTA
BOND   $H
CONF
MPLA 5 O1 C6 C5 C4 O3 C2
L.S.   4
WGHT    0.053400    0.077400
FVAR       0.48378
O1    4    0.577790    0.162906    0.513877    11.00000    0.04637    0.03848 =
         0.03665    0.00690    0.00577    0.01790
O19   4    0.655141    0.451541    0.400795    11.00000    0.03028    0.03823 =
         0.05464    0.00784    0.00931    0.00261
O3    4    0.733095    0.275880    0.437886    11.00000    0.02741    0.03538 =
         0.05381    0.00080    0.00333    0.00929
C8    1    0.243185    0.504228    0.403975    11.00000    0.02669    0.02516 =
         0.02360   -0.00298    0.00250    0.00105
C10   1   -0.001511    0.635158    0.374330    11.00000    0.02289    0.02958 =
         0.02759   -0.00049    0.00387    0.00144
AFIX  43
H10   2   -0.113823    0.654455    0.380411    11.00000   -1.20000
AFIX   0
O20   4    0.331602    0.219863    0.546312    11.00000    0.06433    0.05097 =
         0.06662    0.02865    0.03518    0.02183
N14   3    0.021787    0.801694    0.293835    11.00000    0.02888    0.02937 =
         0.03409    0.00774    0.00425    0.00302
C12   1    0.260661    0.669586    0.321584    11.00000    0.02873    0.03204 =
         0.03568    0.00679    0.00962   -0.00040
AFIX  43
H12   2    0.324198    0.712415    0.291012    11.00000   -1.20000
AFIX   0
C9    1    0.072867    0.539190    0.409299    11.00000    0.02632    0.02925 =
         0.02294   -0.00042    0.00582   -0.00260
AFIX  43
H9    2    0.007793    0.494402    0.438204    11.00000   -1.20000
AFIX   0
C11   1    0.090986    0.705291    0.328996    11.00000    0.02912    0.02574 =
         0.02415   -0.00270   -0.00030    0.00141
C4    1    0.613057    0.362633    0.428642    11.00000    0.02854    0.03209 =
         0.03147   -0.00433   -0.00004    0.00506
C13   1    0.333991    0.574271    0.357893    11.00000    0.02429    0.03346 =
         0.03594    0.00289    0.00768    0.00280
AFIX  43
H13   2    0.446496    0.555046    0.352115    11.00000   -1.20000
AFIX   0
C7    1    0.302800    0.403973    0.445688    11.00000    0.02916    0.02661 =
         0.02788   -0.00345    0.00816    0.00070
AFIX  43
H7    2    0.218756    0.374481    0.472495    11.00000   -1.20000
AFIX   0
C15   1    0.113514    0.868835    0.242970    11.00000    0.04168    0.03578 =
         0.03885    0.01560    0.00702    0.00256
AFIX  23
H15A  2    0.031110    0.907452    0.207017    11.00000   -1.20000
H15B  2    0.180111    0.815864    0.216148    11.00000   -1.20000
AFIX   0
C5    1    0.450505    0.338633    0.457296    11.00000    0.03031    0.02786 =
         0.02925   -0.00221    0.00335    0.00256
C6    1    0.443570    0.238848    0.508008    11.00000    0.04297    0.03457 =
         0.03640    0.00340    0.00865    0.01031
C2    1    0.681376    0.160295    0.454579    11.00000    0.03604    0.03237 =
         0.04028    0.00049    0.00334    0.01080
C18   1   -0.294566    0.798827    0.259547    11.00000    0.03468    0.04724 =
         0.05799    0.01148   -0.00287    0.00334
AFIX 137
H18A  2   -0.275179    0.805676    0.208504    11.00000   -1.50000
H18B  2   -0.396657    0.840640    0.267331    11.00000   -1.50000
H18C  2   -0.307655    0.718029    0.271643    11.00000   -1.50000
AFIX   0
C17   1   -0.142945    0.849692    0.308871    11.00000    0.03419    0.02858 =
         0.04208    0.00369    0.00565    0.00686
AFIX  23
H17A  2   -0.141510    0.933590    0.301906    11.00000   -1.20000
H17B  2   -0.157712    0.834793    0.360326    11.00000   -1.20000
AFIX   0
C21   1    0.842705    0.096205    0.484182    11.00000    0.04463    0.05477 =
         0.06340    0.00162   -0.00378    0.02201
AFIX 137
H21A  2    0.896733    0.135667    0.527425    11.00000   -1.50000
H21B  2    0.919485    0.094267    0.446872    11.00000   -1.50000
H21C  2    0.814561    0.017898    0.497086    11.00000   -1.50000
AFIX   0
C22   1    0.587212    0.102495    0.387204    11.00000    0.05216    0.03969 =
         0.04413   -0.00566   -0.00234    0.01231
AFIX 137
H22A  2    0.555548    0.024700    0.399678    11.00000   -1.50000
H22B  2    0.660016    0.099427    0.348402    11.00000   -1.50000
H22C  2    0.486029    0.146502    0.370571    11.00000   -1.50000
AFIX   0
C16   1    0.231894    0.959554    0.281945    11.00000    0.05180    0.04191 =
         0.06702    0.00914    0.01026   -0.00898
AFIX 137
H16A  2    0.165580    1.016632    0.304674    11.00000   -1.50000
H16B  2    0.294996    0.997119    0.246513    11.00000   -1.50000
H16C  2    0.310186    0.922447    0.319366    11.00000   -1.50000
HKLF 4
REM  test structure: es2
REM R1 =  0.0552 for   2183 Fo > 4sig(Fo)  and  0.1120 for all   3705 data
REM    203 parameters refined using      0 restraints
END
WGHT      0.0531      0.0818
REM Highest difference peak  0.183,  deepest hole -0.191,  1-sigma level  0.046
Q1    1  -0.4122  0.8538  0.3008  11.00000  0.05    0.18
Q2    1   0.8489  0.1206  0.5524  11.00000  0.05    0.18
Q3    1  -0.0299  0.4259  0.4365  11.00000  0.05    0.15
Q4    1   0.8890  0.0980  0.4124  11.00000  0.05    0.15
Q5    1   0.8606  0.4263  0.3890  11.00000  0.05    0.15
Q6    1   0.4163  0.3109  0.4456  11.00000  0.05    0.15
Q7    1   0.5284  0.1978  0.6133  11.00000  0.05    0.15
Q8    1  -0.1060  0.8478  0.3928  11.00000  0.05    0.15
Q9    1   0.5997  0.5176  0.3040  11.00000  0.05    0.15
Q10   1  -0.0912  0.9520  0.2755  11.00000  0.05    0.15
;
data_global
_journal_date_recd_electronic     2015-09-17
_journal_date_accepted     2015-09-21
_journal_name_full     'Acta Crystallographica, Section E'
_journal_year     2015
_journal_volume     71
_journal_issue     10
_journal_page_first     1242
_journal_page_last     1244
_journal_paper_category     GO
_journal_paper_doi     10.1107/S2056989015017673
_journal_coeditor_code     XU5872
_publ_contact_author_name     'Mara Jure'
_publ_contact_author_address
;
Faculty of Materials Science and Applied Chemistry, Riga Technical University,
 Str. P.Valdena 3/7, Riga, LV 1048, Latvia
Latvian Institute of Organic Synthesis, Str. Aizkraukles 21, Riga, LV 1006,
 Latvia
;
_publ_contact_author_email     'd_stepanovs@osi.lv, mara@ktf.rtu.lv'
_publ_contact_author_fax     '0037167550338'
_publ_contact_author_phone     '0037129333018'
_publ_section_title
;
Crystal structure of
5-[4-(diethylamino)benzylidene]-2,2-dimethyl-1,3-dioxane-4,6-dione
;
loop_
    _publ_author_name
    _publ_author_footnote
    _publ_author_address
    'Stepina, Egija' .
;
Faculty of Materials Science and Applied Chemistry, Riga Technical University,
Str. P. Valdena 3/7, Riga, LV 1048,
Latvia
;
    'Stepanovs, Dmitrijs' .
;
Faculty of Materials Science and Applied Chemistry, Riga Technical University,
Str. P. Valdena 3/7, Riga, LV 1048, Latvia
Latvian Institute of Organic Synthesis, Str. Aizkraukles 21, Riga, LV 1006,
Latvia
;
    'Mierina, Inese' .
;
Faculty of Materials Science and Applied Chemistry, Riga Technical University,
Str. P. Valdena 3/7, Riga, LV 1048,
Latvia
;
    'Jure, Mara' .
;
Faculty of Materials Science and Applied Chemistry, Riga Technical University,
Str. P. Valdena 3/7, Riga, LV 1048,
Latvia
;
_publ_section_synopsis
;
The title compound,
5-[4-(diethylamino)phenylmethylidene]-2,2-dimethyl-1,3-dioxane-4,6-dione, have
been synthesized and its crystal structure determined. Due to the absence of
hydrogen-bond donors in the structure, the crystal packing is controlled by
van der Waals forces and weak C---H...O interactions, which associate the
molecules in dimers.
;
