# Supplementary material for: Crystal structure of 5-[4-(di­ethyl­amino)­benzyl­idene]-2,2-dimethyl-1,3-dioxane-4,6-dione
Source: Acta Crystallogr E Crystallogr Commun. 2015 Sep 26;71(Pt 10):1242–4. doi: 10.1107/S2056989015017673 (PMC4647437; doi:10.1107/S2056989015017673)
Supplement: Supplementary file 2 [file e-71-01242-Isup2.hkl]

# 
# h,k,l, Fc-squared, Fo-squared, sigma(Fo-squared) and status flag 
# 
data_I
_shelx_title ' test structure: es2' 
_shelx_refln_list_code          4 
_shelx_F_calc_maximum      141.22 
_exptl_crystal_F_000       648.00 
_reflns_d_resolution_high  0.7704 
 
loop_ 
 _symmetry_equiv_pos_as_xyz 
 'x, y, z' 
 '-x, y+1/2, -z+1/2' 
 '-x, -y, -z' 
 'x, -y-1/2, z-1/2' 
 
_cell_length_a     7.8662 
_cell_length_b    11.4601 
_cell_length_c    18.1517 
_cell_angle_alpha  90.000 
_cell_angle_beta   96.858 
_cell_angle_gamma  90.000 
 
_shelx_F_squared_multiplier     1.000 
 
loop_ 
 _refln_index_h 
 _refln_index_k 
 _refln_index_l 
 _refln_F_squared_calc 
 _refln_F_squared_meas 
 _refln_F_squared_sigma 
 _refln_observed_status 
   1   0   0     1350.74     1257.91     29.48 o 
   2   0   0     2929.30     2809.79     55.12 o 
   3   0   0     6219.29     5988.32    350.80 o 
   4   0   0       20.78       35.46     11.96 o 
   5   0   0      295.82      334.99     21.36 o 
   6   0   0       20.38       43.16     14.95 o 
   7   0   0      483.64      502.48     36.32 o 
   8   0   0        0.77       14.10     17.52 o 
   9   0   0      129.14      145.28     26.92 o 
  10   0   0       13.29        2.99     27.35 o 
   1   1   0     4304.09     3786.34     72.60 o 
   2   1   0      198.54      211.21     16.24 o 
   3   1   0      350.61      364.16      7.98 o 
   4   1   0      271.68      353.48     10.32 o 
   5   1   0      246.99      242.60     21.58 o 
   6   1   0      248.22      232.65     14.96 o 
   7   1   0      439.09      406.36     23.56 o 
   8   1   0       24.53       20.19     29.06 o 
   9   1   0        6.24       -5.83     28.20 o 
  10   1   0        1.20        6.46     34.82 o 
   0   2   0     3779.27     3587.03    147.77 o 
   1   2   0      546.50      511.62     10.57 o 
   2   2   0      394.03      381.88     11.32 o 
   3   2   0      305.36      340.00      7.90 o 
   4   2   0      169.28      168.07      9.61 o 
   5   2   0      116.25      116.98      5.77 o 
   6   2   0       38.27       37.22      2.91 o 
   7   2   0      620.48      660.65     32.70 o 
   8   2   0        0.06       -2.42     13.28 o 
   9   2   0        6.88       -1.88     12.82 o 
  10   2   0       22.76       38.00     17.65 o 
   1   3   0     4883.64     4604.36     95.53 o 
   2   3   0     2930.13     2859.05     57.68 o 
   3   3   0     1748.13     1715.25     27.06 o 
   4   3   0       19.19       17.83      3.20 o 
   5   3   0      466.05      457.04     22.43 o 
   6   3   0       46.50       42.29      8.12 o 
   7   3   0       68.65       68.70     12.39 o 
   8   3   0      139.46      128.41     16.41 o 
   9   3   0        0.23       -2.43     11.91 o 
   0   4   0      941.67      913.10     27.77 o 
   1   4   0        0.12       -2.56      2.56 o 
   2   4   0     1320.37     1399.62     27.56 o 
   3   4   0      176.17      193.90      8.33 o 
   4   4   0     1043.68     1110.32     22.30 o 
   5   4   0      125.22      116.80     19.23 o 
   6   4   0      147.99      144.42      4.49 o 
   7   4   0      310.12      302.27     15.38 o 
   8   4   0        8.17        4.43     10.74 o 
   9   4   0        1.36       13.37     15.81 o 
   1   5   0      257.34      281.15      8.55 o 
   2   5   0      669.85      642.88     13.36 o 
   3   5   0      284.00      275.75      6.86 o 
   4   5   0      114.30       98.64      5.51 o 
   5   5   0        0.46        2.38     13.89 o 
   6   5   0        5.48       14.95     10.68 o 
   7   5   0       42.63       38.24      5.96 o 
   8   5   0       56.64       51.71      7.57 o 
   9   5   0       26.16       34.17     17.07 o 
   0   6   0      688.68      822.94     23.93 o 
   1   6   0      132.01      137.16      4.27 o 
   2   6   0      107.61      109.31      4.10 o 
   3   6   0      156.17      176.38      7.20 o 
   4   6   0      141.47      149.57      6.63 o 
   5   6   0       88.04       85.37      5.28 o 
   6   6   0      183.30      179.46      8.12 o 
   7   6   0       34.76       29.60      5.13 o 
   8   6   0       61.52       69.51     12.86 o 
   9   6   0        2.57       27.35     24.78 o 
   1   7   0      547.27      556.32     17.52 o 
   2   7   0      238.07      243.95     26.70 o 
   3   7   0        0.76        6.84      4.70 o 
   4   7   0      288.67      300.22     15.81 o 
   5   7   0      142.35      150.82     25.21 o 
   6   7   0       64.69       80.76      6.84 o 
   7   7   0        8.45       11.06      5.98 o 
   8   7   0       48.96       38.46     17.95 o 
   0   8   0       32.29       19.65      6.84 o 
   1   8   0        0.16        2.99      5.98 o 
   2   8   0       56.87       62.20      5.39 o 
   3   8   0      251.21      275.58     13.25 o 
   4   8   0        2.29        9.69      5.35 o 
   5   8   0       69.43       96.99      8.55 o 
   6   8   0       19.64       13.25      6.41 o 
   7   8   0       36.73       44.44      8.55 o 
   8   8   0      106.98      155.10     27.35 o 
   1   9   0       87.45       77.76      7.69 o 
   2   9   0      105.59      116.82      8.28 o 
   3   9   0      115.76      100.96     19.01 o 
   4   9   0      124.10      110.02     11.54 o 
   5   9   0        0.03        8.97      6.84 o 
   6   9   0        2.52        0.43      7.26 o 
   7   9   0       35.87       30.76     20.51 o 
   8   9   0        0.78        5.98     17.52 o 
   0  10   0       76.54       54.26     13.25 o 
   1  10   0      178.98      164.93     12.82 o 
   2  10   0       96.61      118.79      9.80 o 
   3  10   0       28.69       24.89      7.90 o 
   4  10   0       93.54       99.56     11.11 o 
   5  10   0       10.23        4.70      9.83 o 
   6  10   0        4.14       -8.97     10.25 o 
   7  10   0        5.95       -3.42     18.37 o 
   1  11   0        9.48       15.81      9.83 o 
   2  11   0      420.47      468.25     36.53 o 
   3  11   0      245.88      247.82     21.36 o 
   4  11   0      113.39       94.43     15.81 o 
   5  11   0       46.67       51.27     15.38 o 
   6  11   0        1.87      -10.68     10.68 o 
   0  12   0        5.11       48.28     19.23 o 
   1  12   0      373.76      385.41     32.90 o 
   2  12   0       42.68       42.73     15.38 o 
   3  12   0       76.31       54.69     14.95 o 
   4  12   0       18.01       26.06     14.53 o 
   5  12   0        3.68        4.70     10.25 o 
   1  13   0        2.29      -14.10     20.51 o 
   2  13   0        0.05       34.61     13.67 o 
   3  13   0       49.98       70.93     19.65 o 
   4  13   0       14.42       26.92     17.09 o 
   0  14   0       38.42       22.22     27.35 o 
   1  14   0       15.78       26.92     15.38 o 
   2  14   0        2.00       22.65     20.51 o 
   3  14   0        8.77       14.53     19.23 o 
 -10   1   1        0.06       -9.86     20.62 o 
  -9   1   1       55.51       38.37     16.43 o 
  -8   1   1        3.31       -7.10     13.28 o 
  -7   1   1      192.37      191.44     16.11 o 
  -6   1   1       87.75      103.97     10.57 o 
  -5   1   1      247.19      265.86      7.50 o 
  -4   1   1      113.39      126.96      3.16 o 
  -3   1   1     1964.08     1973.18     30.41 o 
  -2   1   1       18.04       20.22      3.20 o 
  -1   1   1      347.30      308.93      7.35 o 
   1   1   1      733.59      662.74     13.24 o 
   2   1   1      436.65      390.02     11.54 o 
   3   1   1     2437.86     2478.75     51.05 o 
   4   1   1      339.75      414.18      8.92 o 
   5   1   1       33.89       20.96      7.90 o 
   6   1   1      140.02      131.44     41.23 o 
   7   1   1       98.80       80.09     12.63 o 
   8   1   1       39.25       53.47     13.93 o 
   9   1   1        0.05      -15.56     15.56 o 
  10   1   1       10.49       15.77     20.52 o 
 -10   2   1       24.22       15.28     14.60 o 
  -9   2   1       66.93       61.99     18.87 o 
  -8   2   1       88.16       93.57     15.68 o 
  -7   2   1      297.88      274.08     23.07 o 
  -6   2   1       99.00      112.57      4.91 o 
  -5   2   1       89.99      101.80      2.50 o 
  -4   2   1     1570.61     1684.33     28.02 o 
  -3   2   1       14.82       20.46      2.25 o 
  -2   2   1      572.74      529.95     10.56 o 
  -1   2   1      701.07      604.71     12.73 o 
   0   2   1     1558.07     1449.24     34.73 o 
   1   2   1       16.18       17.72      2.05 o 
   2   2   1       34.68       22.42      2.56 o 
   3   2   1      802.45      838.34     16.06 o 
   4   2   1      205.99      188.91     35.25 o 
   5   2   1      219.59      195.64      6.02 o 
   6   2   1      339.09      333.40      9.21 o 
   7   2   1       40.70       63.14     33.54 o 
   8   2   1       13.65        1.54      9.61 o 
   9   2   1       21.05       35.71     17.32 o 
  -9   3   1        1.86       -6.59     24.57 o 
  -8   3   1       91.90       70.07     22.65 o 
  -7   3   1        4.51        5.33     22.86 o 
  -6   3   1       44.68       45.95      8.55 o 
  -5   3   1      159.98      167.74      7.90 o 
  -4   3   1      317.35      300.32      8.33 o 
  -3   3   1        7.88        4.25      5.34 o 
  -2   3   1      552.17      571.93     14.20 o 
  -1   3   1     1027.94     1010.55     24.62 o 
   0   3   1     2051.16     2080.68     79.74 o 
   1   3   1     3659.38     3504.04     72.47 o 
   2   3   1      116.25      114.60     10.04 o 
   3   3   1     1447.46     1519.91     29.06 o 
   4   3   1      542.62      507.33      9.91 o 
   5   3   1       15.19       16.22      1.70 o 
   6   3   1      313.40      281.23     24.78 o 
   7   3   1       18.38       20.34      2.94 o 
   8   3   1       56.07       38.67     14.80 o 
   9   3   1       31.12       44.38     17.95 o 
  -9   4   1        6.76       13.96     15.94 o 
  -8   4   1      206.54      212.75     17.52 o 
  -7   4   1      379.07      390.77     15.32 o 
  -6   4   1      218.53      211.13      5.55 o 
  -5   4   1       11.00       21.49     15.60 o 
  -4   4   1        0.09        2.08      5.13 o 
  -3   4   1     1410.79     1437.64     25.49 o 
  -2   4   1       10.18       11.95      3.63 o 
  -1   4   1      160.14      164.16     17.30 o 
   0   4   1      635.06      639.31     13.79 o 
   1   4   1      268.98      256.83      6.95 o 
   2   4   1     1825.90     1919.04     37.54 o 
   3   4   1      600.77      657.57     14.11 o 
   4   4   1        8.66        5.87      4.49 o 
   5   4   1       28.34       19.61      7.26 o 
   6   4   1        1.47        0.00      1.71 o 
   7   4   1        0.00       -3.82      4.70 o 
   8   4   1       25.24       36.87     12.41 o 
   9   4   1        2.68        5.56     15.70 o 
  -9   5   1        1.11        4.27     22.65 o 
  -8   5   1      144.83      135.12     11.73 o 
  -7   5   1       64.80       66.11      3.36 o 
  -6   5   1       77.73       83.33      4.69 o 
  -5   5   1        7.86       13.85      3.68 o 
  -4   5   1        0.78        6.81      3.23 o 
  -3   5   1      846.40      915.39     29.27 o 
  -2   5   1      287.58      299.41      8.42 o 
  -1   5   1       63.08       70.03      6.84 o 
   0   5   1        4.36        7.00      7.05 o 
   1   5   1     1134.39     1131.25     31.83 o 
   2   5   1       21.70       21.85      3.63 o 
   3   5   1     1147.44     1169.55     33.54 o 
   4   5   1      266.41      246.67      9.19 o 
   5   5   1        5.02        0.38      8.33 o 
   6   5   1      752.64      777.59     30.55 o 
   7   5   1      119.76      124.13      8.55 o 
   8   5   1        5.55       -9.52     25.64 o 
   9   5   1       46.68       54.99     23.93 o 
  -9   6   1       16.85        7.69     16.66 o 
  -8   6   1       74.05       67.86     17.30 o 
  -7   6   1        1.74        0.19      3.34 o 
  -6   6   1      478.28      479.83     15.81 o 
  -5   6   1      171.34      174.00      7.57 o 
  -4   6   1       53.45       64.22     10.25 o 
  -3   6   1      586.95      604.11     14.73 o 
  -2   6   1       32.59       34.07      3.62 o 
  -1   6   1     3213.24     3355.73     59.56 o 
   0   6   1      301.41      308.77     16.88 o 
   1   6   1     1468.06     1563.42     32.90 o 
   2   6   1      622.66      598.68     14.79 o 
   3   6   1      912.11      957.99     20.65 o 
   4   6   1     2108.96     2355.28     55.81 o 
   5   6   1      340.37      330.62     10.74 o 
   6   6   1        3.48        6.84      4.27 o 
   7   6   1      132.93      137.91      9.61 o 
   8   6   1       11.40       -8.55     23.50 o 
   9   6   1        0.19       -3.85     19.23 o 
  -8   7   1        0.61        6.13     10.47 o 
  -7   7   1        3.79        4.85     11.11 o 
  -6   7   1       18.29       17.95      5.13 o 
  -5   7   1       87.53       87.60      8.33 o 
  -4   7   1      254.74      249.53     10.22 o 
  -3   7   1      139.29      147.87      6.76 o 
  -2   7   1       75.21       81.44      6.62 o 
  -1   7   1       29.78       16.66      5.98 o 
   0   7   1        2.67        4.27      4.70 o 
   1   7   1        0.01        0.43      4.27 o 
   2   7   1      255.02      245.26      7.72 o 
   3   7   1      271.39      309.96      9.04 o 
   4   7   1        9.21       10.15      4.05 o 
   5   7   1      619.21      592.56     33.33 o 
   6   7   1       25.33       26.92      5.13 o 
   7   7   1        3.70        3.85      5.55 o 
   8   7   1      118.83      147.84     26.49 o 
  -8   8   1       29.16       43.17     15.29 o 
  -7   8   1        3.01        0.07      6.62 o 
  -6   8   1       81.74       77.76      8.12 o 
  -5   8   1      191.26      167.49     10.25 o 
  -4   8   1      563.17      582.75     34.18 o 
  -3   8   1      254.42      246.30     14.74 o 
  -2   8   1      267.88      291.84     10.68 o 
  -1   8   1        0.98       -1.71      2.99 o 
   0   8   1       10.04        4.70      5.98 o 
   1   8   1      144.26      146.56      8.97 o 
   2   8   1      464.37      467.72     22.00 o 
   3   8   1      239.34      226.96     21.15 o 
   4   8   1      272.78      281.44     29.06 o 
   5   8   1       43.74       45.29      6.41 o 
   6   8   1       53.10       30.34      6.84 o 
   7   8   1       56.31       46.15      8.97 o 
   8   8   1       27.63       37.17     19.65 o 
  -8   9   1       60.47      105.54     29.91 o 
  -7   9   1       40.54       28.63     20.51 o 
  -6   9   1      126.40      129.04     11.54 o 
  -5   9   1        0.02       -6.84      6.84 o 
  -4   9   1      161.83      145.10     13.03 o 
  -3   9   1        0.09        0.14      6.19 o 
  -2   9   1       31.94       37.43      9.40 o 
  -1   9   1       26.36       17.95      6.84 o 
   0   9   1        0.26        1.71      6.84 o 
   1   9   1       47.91       46.57      7.26 o 
   2   9   1      448.91      462.03     26.49 o 
   3   9   1        2.84       -0.85      6.41 o 
   4   9   1      150.54      140.48      9.72 o 
   5   9   1        5.67       -2.56      7.69 o 
   6   9   1        3.63       -2.14      8.97 o 
   7   9   1        8.44        1.28     16.66 o 
   8   9   1        0.02       56.40     32.47 o 
  -7  10   1        0.13        4.70     17.95 o 
  -6  10   1        6.38       -4.27     10.68 o 
  -5  10   1      138.50      141.86     14.53 o 
  -4  10   1        1.90        3.42      8.12 o 
  -3  10   1       28.69       29.98      7.49 o 
  -2  10   1        2.45        0.71      6.88 o 
  -1  10   1      525.36      522.14     23.93 o 
   0  10   1       87.83       61.96      8.97 o 
   1  10   1      140.62      129.04     12.39 o 
   2  10   1      626.42      616.24     27.77 o 
   3  10   1       80.48       72.39      8.62 o 
   4  10   1        2.43       -1.28      7.26 o 
   5  10   1        0.68        0.85      8.12 o 
   6  10   1       22.55       35.04     11.11 o 
   7  10   1        1.14       -2.14     18.37 o 
  -6  11   1        4.55        3.85     10.68 o 
  -5  11   1       70.26       64.52     15.38 o 
  -4  11   1       14.68      -10.68     10.68 o 
  -3  11   1       13.58       32.47     12.39 o 
  -2  11   1        0.62        5.60      8.75 o 
  -1  11   1      394.87      394.38     22.65 o 
   0  11   1       57.46       45.29     14.10 o 
   1  11   1       87.34       95.52     21.79 o 
   2  11   1      174.96      183.36     26.92 o 
   3  11   1      133.01       96.03     36.11 o 
   4  11   1       22.30       37.17     13.25 o 
   5  11   1        8.30       17.95     13.67 o 
   6  11   1        2.13       -5.98     11.54 o 
  -6  12   1       27.50       14.53     13.25 o 
  -5  12   1        5.48       13.67     14.95 o 
  -4  12   1       92.60       79.05     17.52 o 
  -3  12   1       89.28      111.09     14.53 o 
  -2  12   1       23.86       38.46     13.67 o 
  -1  12   1      239.00      263.20     23.50 o 
   0  12   1       23.62       14.95     13.67 o 
   1  12   1       91.46      114.05     13.08 o 
   2  12   1      110.64      118.04     12.77 o 
   3  12   1       26.83       26.49     13.67 o 
   4  12   1       31.99       73.92     14.95 o 
   5  12   1       36.11       32.90     14.53 o 
  -4  13   1       86.28      113.66     19.23 o 
  -3  13   1        3.73        6.41     17.09 o 
  -2  13   1       23.58       36.32     13.67 o 
  -1  13   1       50.64       38.46     14.53 o 
   0  13   1        2.13       -6.41     24.35 o 
   1  13   1       48.04       26.92     16.66 o 
   2  13   1       24.09       32.47     16.66 o 
   3  13   1        9.06        2.99     11.96 o 
   4  13   1       42.07       86.31     20.08 o 
  -3  14   1        3.49      -20.94     20.94 o 
  -2  14   1        3.61       16.66     19.65 o 
  -1  14   1       26.71       39.31     15.81 o 
   0  14   1       19.93       50.42     18.80 o 
   1  14   1       12.79       -8.97     11.96 o 
   2  14   1       60.76       54.69     18.37 o 
   3  14   1       98.20       72.21     22.65 o 
 -10   0   2       26.65        1.71     26.92 o 
  -9   0   2        9.83       23.50     24.35 o 
  -8   0   2       47.41       50.42     21.36 o 
  -7   0   2       22.43      -14.10     14.10 o 
  -6   0   2        9.86       -3.85     12.39 o 
  -5   0   2     1158.21     1287.39     29.48 o 
  -4   0   2      655.37      653.74     14.10 o 
  -3   0   2      792.98      698.17     16.66 o 
  -2   0   2     1621.52     1543.33     35.89 o 
  -1   0   2    13643.69    11562.18    492.65 o 
   0   0   2     4736.49     4414.23    230.30 o 
   2   0   2     3695.03     3340.04    120.92 o 
   3   0   2       31.71       45.72      2.14 o 
   4   0   2        7.89        0.43      5.98 o 
   5   0   2     1983.16     2085.55     69.65 o 
   6   0   2       21.96       17.52     10.25 o 
   7   0   2       18.48        3.85     15.81 o 
   8   0   2      571.17      574.26     53.41 o 
   9   0   2       11.91       20.51     25.64 o 
 -10   1   2       10.81       -8.77     30.34 o 
  -9   1   2       10.07       30.32     14.72 o 
  -8   1   2      302.71      296.37     21.90 o 
  -7   1   2       70.87       96.72     11.54 o 
  -6   1   2       41.01       42.56     13.67 o 
  -5   1   2      144.79      154.73      3.77 o 
  -4   1   2       42.18       44.73      2.11 o 
  -3   1   2       84.18       79.68      3.85 o 
  -2   1   2       84.97       88.05      3.02 o 
  -1   1   2     8713.87     7627.05    234.11 o 
   0   1   2      991.51      896.97     23.70 o 
   1   1   2     3032.68     2822.20     69.50 o 
   2   1   2     1315.81     1207.53     25.14 o 
   3   1   2      558.18      601.73     21.79 o 
   4   1   2       74.69       66.95      3.31 o 
   5   1   2      108.99      110.31      6.62 o 
   6   1   2       97.24       97.68     10.67 o 
   7   1   2       52.33       43.78     12.09 o 
   8   1   2       84.91      104.70     14.85 o 
   9   1   2       94.50       82.81     19.29 o 
 -10   2   2       20.18        6.54     22.65 o 
  -9   2   2       17.72        8.26     15.56 o 
  -8   2   2        5.53       11.84     10.25 o 
  -7   2   2        0.94       -0.46      2.53 o 
  -6   2   2      146.32      156.09      5.99 o 
  -5   2   2      181.43      183.23      7.90 o 
  -4   2   2      108.15       99.20      3.02 o 
  -3   2   2     1674.72     1818.81     30.65 o 
  -2   2   2       43.80       42.54      3.16 o 
  -1   2   2      806.59      720.45     20.51 o 
   0   2   2      117.05      115.45      7.59 o 
   1   2   2    13781.85    12615.14    273.27 o 
   2   2   2       66.07       76.73      5.55 o 
   3   2   2      592.36      651.60     13.04 o 
   4   2   2       57.12       66.98     18.16 o 
   5   2   2       13.40       10.68      2.56 o 
   6   2   2       19.05       19.80      8.12 o 
   7   2   2       30.22       19.89     12.17 o 
   8   2   2       13.87       19.38     19.01 o 
   9   2   2       15.84       30.07     31.41 o 
  -9   3   2        7.67       13.00     14.45 o 
  -8   3   2        0.13       -4.10      4.10 o 
  -7   3   2      121.75      137.65     11.32 o 
  -6   3   2       23.55       30.06      2.49 o 
  -5   3   2      226.32      242.22      6.84 o 
  -4   3   2      103.58      111.23      6.20 o 
  -3   3   2     1291.82     1346.76     34.18 o 
  -2   3   2       36.36       24.34      2.84 o 
  -1   3   2     1030.10     1005.44     43.80 o 
   0   3   2      865.04      823.79     37.60 o 
   1   3   2     1361.84     1253.28     26.77 o 
   2   3   2      141.25      165.06      4.83 o 
   3   3   2     3629.17     3839.63     66.78 o 
   4   3   2     1516.90     1608.95     29.32 o 
   5   3   2       52.49       55.97      2.14 o 
   6   3   2      129.86      115.64     19.65 o 
   7   3   2       33.86       30.26      5.98 o 
   8   3   2       27.14       25.61     14.17 o 
   9   3   2        6.33        0.51     14.17 o 
  -9   4   2        2.18       20.11     13.02 o 
  -8   4   2       34.34       24.66     12.18 o 
  -7   4   2       78.88       86.22     22.86 o 
  -6   4   2      209.56      205.92      7.90 o 
  -5   4   2      140.15      139.69      4.40 o 
  -4   4   2      152.80      150.44     10.25 o 
  -3   4   2      777.11      788.13     18.68 o 
  -2   4   2     1166.70     1261.88     25.59 o 
  -1   4   2       50.85       51.86     14.10 o 
   0   4   2        2.71        4.31      3.39 o 
   1   4   2      537.39      542.55     11.25 o 
   2   4   2      449.04      423.68     19.44 o 
   3   4   2      352.74      349.60     10.68 o 
   4   4   2       93.16      111.55      6.62 o 
   5   4   2       68.92       66.09      8.55 o 
   6   4   2       29.43       33.76      2.14 o 
   7   4   2      139.93      116.57     10.25 o 
   8   4   2       74.25       70.40     17.52 o 
   9   4   2        1.40       20.30     21.58 o 
  -9   5   2        6.08        3.85     14.53 o 
  -8   5   2      134.90      104.93     15.17 o 
  -7   5   2      244.91      264.42      7.84 o 
  -6   5   2      108.66      115.21     10.04 o 
  -5   5   2        4.78        1.53      6.41 o 
  -4   5   2        1.60        4.43      3.30 o 
  -3   5   2      385.53      388.78     10.48 o 
  -2   5   2     1517.72     1624.84     33.52 o 
  -1   5   2     1051.06     1087.93     51.70 o 
   0   5   2        4.06        0.25      2.86 o 
   1   5   2        6.34        9.87      3.28 o 
   2   5   2      391.49      422.82     11.33 o 
   3   5   2      140.57      142.02     11.75 o 
   4   5   2      526.69      506.21     26.28 o 
   5   5   2      110.57      102.67      4.52 o 
   6   5   2       29.49       20.51      2.99 o 
   7   5   2       84.68       97.60     14.53 o 
   8   5   2       65.65       81.50     26.49 o 
   9   5   2        7.62        4.08     16.24 o 
  -9   6   2        0.00       -4.27     22.65 o 
  -8   6   2       23.05       25.92     17.09 o 
  -7   6   2       21.27       21.38      4.70 o 
  -6   6   2       69.95       65.71      5.34 o 
  -5   6   2      207.63      202.19      7.27 o 
  -4   6   2       48.28       53.79      7.05 o 
  -3   6   2       44.47       42.74      4.01 o 
  -2   6   2      496.94      472.62     14.10 o 
  -1   6   2     1063.30     1078.37     37.17 o 
   0   6   2      242.64      247.47     11.11 o 
   1   6   2       75.96       68.61      4.50 o 
   2   6   2      228.72      275.92      9.83 o 
   3   6   2        0.04        1.25      3.63 o 
   4   6   2      173.79      162.45     14.10 o 
   5   6   2      892.48      872.10     23.56 o 
   6   6   2       14.66       14.10      3.85 o 
   7   6   2      198.54      224.75      9.40 o 
   8   6   2        5.03      -15.63     15.63 o 
   9   6   2      106.01      131.20     32.69 o 
  -9   7   2      245.82      290.12     45.29 o 
  -8   7   2        2.56       -5.91     12.82 o 
  -7   7   2       61.11       61.98      7.20 o 
  -6   7   2      518.62      538.37     18.80 o 
  -5   7   2       87.60       75.56      6.25 o 
  -4   7   2      151.21      154.00     10.47 o 
  -3   7   2       72.45       77.35      5.50 o 
  -2   7   2      511.85      551.94     16.13 o 
  -1   7   2      405.38      426.18     33.76 o 
   0   7   2      590.77      638.28     29.70 o 
   1   7   2       23.36       27.96      3.79 o 
   2   7   2      216.88      211.35     12.60 o 
   3   7   2      290.71      300.15     10.36 o 
   4   7   2        0.36        1.10      4.02 o 
   5   7   2       18.83       21.58      4.93 o 
   6   7   2      109.35      111.52      7.26 o 
   7   7   2        0.06       -2.56      4.70 o 
   8   7   2        3.68      -23.50     23.50 o 
  -8   8   2       24.48       22.67     14.07 o 
  -7   8   2        0.97        3.12      6.81 o 
  -6   8   2        1.31       -5.55      5.55 o 
  -5   8   2       21.53       28.63      6.41 o 
  -4   8   2      308.13      307.02     11.01 o 
  -3   8   2      498.87      527.93     16.21 o 
  -2   8   2       17.61       25.21      4.70 o 
  -1   8   2       25.51       33.76      6.84 o 
   0   8   2      381.52      423.86     15.81 o 
   1   8   2       65.07       66.58      9.19 o 
   2   8   2        2.03        5.19      6.20 o 
   3   8   2       51.06       55.75      6.20 o 
   4   8   2       81.18       84.23      5.98 o 
   5   8   2        0.26        5.34      6.20 o 
   6   8   2        4.39        6.84      5.98 o 
   7   8   2       10.94       27.77     17.95 o 
   8   8   2        0.61        0.43     24.35 o 
  -8   9   2        9.31       11.11     23.93 o 
  -7   9   2       61.70       71.80     32.69 o 
  -6   9   2        3.14        9.40      7.69 o 
  -5   9   2        2.22       -7.69      7.69 o 
  -4   9   2      405.29      388.99     19.65 o 
  -3   9   2        9.61        9.39      9.61 o 
  -2   9   2        0.28       -4.27      4.27 o 
  -1   9   2      157.17      174.76     10.25 o 
   0   9   2        3.92        3.85      7.26 o 
   1   9   2       52.91       46.29      6.32 o 
   2   9   2       44.45       45.39      4.30 o 
   3   9   2      165.85      178.72     16.66 o 
   4   9   2       16.81       14.91      5.89 o 
   5   9   2       35.16       28.63      7.69 o 
   6   9   2       29.39       14.53      9.83 o 
   7   9   2       15.69       20.08     16.66 o 
  -7  10   2        0.70        4.80     14.95 o 
  -6  10   2        0.26       -4.70     11.11 o 
  -5  10   2       41.57       30.76     13.67 o 
  -4  10   2       93.60       85.88     12.39 o 
  -3  10   2       64.99       81.55     10.24 o 
  -2  10   2      344.70      353.79     15.38 o 
  -1  10   2        6.56       11.96      5.13 o 
   0  10   2      100.75      110.67      5.55 o 
   1  10   2      483.18      473.32     21.65 o 
   2  10   2      367.13      330.57     28.63 o 
   3  10   2      121.39      120.41     13.89 o 
   4  10   2       58.82       51.27     13.25 o 
   5  10   2       93.94       74.77     11.11 o 
   6  10   2        5.66        9.83     10.25 o 
   7  10   2        0.01       12.82     18.37 o 
  -6  11   2       23.16       26.49     13.67 o 
  -5  11   2        9.20       47.43     13.67 o 
  -4  11   2        3.23        7.69     12.39 o 
  -3  11   2        9.57       17.52     11.96 o 
  -2  11   2       11.90       -0.85     13.25 o 
  -1  11   2        3.77        9.83      8.97 o 
   0  11   2        2.99       -5.98     12.39 o 
   1  11   2      109.58      126.16     10.90 o 
   2  11   2       91.96       69.83     11.30 o 
   3  11   2       41.40       31.39     22.65 o 
   4  11   2       43.24       42.73     14.53 o 
   5  11   2       65.26       64.09     14.95 o 
   6  11   2        2.35        3.42     11.54 o 
  -6  12   2        3.14        7.26     17.95 o 
  -5  12   2        0.62        3.85     12.82 o 
  -4  12   2        8.87        2.14     16.66 o 
  -3  12   2       38.22       72.64     15.81 o 
  -2  12   2      361.63      368.32     32.05 o 
  -1  12   2      123.82      115.37     17.95 o 
   0  12   2      272.83      325.16     26.06 o 
   1  12   2       41.91       43.66     20.94 o 
   2  12   2       85.12      105.14     33.54 o 
   3  12   2      123.81      119.64     16.66 o 
   4  12   2        1.61       10.25     14.53 o 
   5  12   2        2.19      -11.54     12.39 o 
  -4  13   2        0.02       -4.70     14.53 o 
  -3  13   2        4.32       -0.85     13.67 o 
  -2  13   2        0.57       -6.41     17.09 o 
  -1  13   2       40.58       34.61     17.95 o 
   0  13   2       24.73       -1.28     13.25 o 
   1  13   2       23.60       36.75     14.95 o 
   2  13   2      194.91      200.82     21.36 o 
   3  13   2       46.14       77.34     19.65 o 
   4  13   2        3.25       13.25     13.25 o 
  -3  14   2        1.71        7.26     20.94 o 
  -2  14   2        6.90       29.91     20.94 o 
  -1  14   2        5.16       26.92     19.65 o 
   0  14   2       10.96       11.96     19.65 o 
   1  14   2       17.21       11.54     19.23 o 
   2  14   2       61.49       59.82     22.65 o 
   3  14   2        1.01        8.97     19.65 o 
 -10   1   3        3.38       13.82     35.46 o 
  -9   1   3        0.01       14.08     27.77 o 
  -8   1   3       23.15       28.95     12.90 o 
  -7   1   3        4.23        2.39      5.13 o 
  -6   1   3        0.07        0.76      2.78 o 
  -5   1   3      476.15      478.67      8.44 o 
  -4   1   3       15.56        8.38      1.81 o 
  -3   1   3      222.80      218.19      8.55 o 
  -2   1   3      736.63      674.06     13.13 o 
  -1   1   3     3455.37     3046.70     72.19 o 
   0   1   3     1543.53     1456.98     41.84 o 
   1   1   3     2307.87     2118.55     51.74 o 
   2   1   3      944.32      976.13     20.69 o 
   3   1   3      359.73      385.09     19.01 o 
   4   1   3      123.75      119.24      5.13 o 
   5   1   3      679.75      710.26     13.30 o 
   6   1   3      110.10      120.45      9.37 o 
   7   1   3        6.27        4.69      8.19 o 
   8   1   3        6.39       10.40     11.86 o 
   9   1   3       59.03       37.68     16.43 o 
 -10   2   3        5.84       -2.75     17.09 o 
  -9   2   3       38.22       40.15     18.92 o 
  -8   2   3       18.64       -2.53     16.24 o 
  -7   2   3        0.88        7.30     15.17 o 
  -6   2   3      576.16      593.21     13.25 o 
  -5   2   3       39.88       31.93      5.98 o 
  -4   2   3       52.27       61.64      3.02 o 
  -3   2   3      693.69      708.51     17.14 o 
  -2   2   3      234.19      238.79      6.15 o 
  -1   2   3       24.78       23.98      2.25 o 
   0   2   3     1701.70     1441.25     52.25 o 
   1   2   3    19942.78    18094.20    653.45 o 
   2   2   3      771.68      773.22     18.72 o 
   3   2   3       94.57      112.43      4.27 o 
   4   2   3        7.95       11.68      1.74 o 
   5   2   3       79.55       65.33      3.73 o 
   6   2   3      166.05      182.14     27.56 o 
   7   2   3      119.73      110.06     14.96 o 
   8   2   3        0.16      -13.42     13.42 o 
   9   2   3       16.55       34.14     15.08 o 
 -10   3   3      133.68      163.63     35.46 o 
  -9   3   3        5.06       -6.57     18.12 o 
  -8   3   3       51.45       58.42      6.52 o 
  -7   3   3      469.98      447.52     41.02 o 
  -6   3   3      268.04      263.22      6.32 o 
  -5   3   3      655.37      669.87     13.12 o 
  -4   3   3       83.60       89.53      4.91 o 
  -3   3   3     1200.97     1297.94     25.45 o 
  -2   3   3      436.33      464.99     14.33 o 
  -1   3   3      973.57      840.04     26.83 o 
   0   3   3     1075.82      980.95     34.43 o 
   1   3   3      499.06      517.02     10.27 o 
   2   3   3       11.31       15.63      3.63 o 
   3   3   3      114.30      101.10      3.85 o 
   4   3   3       65.09       73.35      5.34 o 
   5   3   3      275.36      286.28      7.90 o 
   6   3   3       25.27       17.95      3.85 o 
   7   3   3      269.41      284.82     15.17 o 
   8   3   3       26.04       32.90     13.51 o 
   9   3   3       13.20       11.92     14.23 o 
  -9   4   3       32.33       81.18     27.77 o 
  -8   4   3        0.06        4.91      7.69 o 
  -7   4   3      372.76      382.24     21.58 o 
  -6   4   3     1126.52     1138.69     23.09 o 
  -5   4   3      461.30      493.49     11.30 o 
  -4   4   3      252.91      289.72      7.98 o 
  -3   4   3      186.81      198.73      6.64 o 
  -2   4   3       59.50       65.41      4.91 o 
  -1   4   3       33.70       40.46     10.25 o 
   0   4   3      230.93      273.19      9.43 o 
   1   4   3      356.56      374.79     10.20 o 
   2   4   3        5.55        9.38      2.55 o 
   3   4   3     1114.55     1201.54     23.42 o 
   4   4   3      406.03      394.69     20.72 o 
   5   4   3       83.60       94.86      4.27 o 
   6   4   3      194.61      210.65      5.55 o 
   7   4   3       68.45       65.07     13.03 o 
   8   4   3        0.05       -1.51     14.35 o 
   9   4   3        1.40      -17.32     26.06 o 
  -9   5   3       25.77       17.95     16.24 o 
  -8   5   3      108.29       91.43     10.42 o 
  -7   5   3        0.24        7.82      7.69 o 
  -6   5   3        2.30       -1.50      3.02 o 
  -5   5   3       59.54       59.55      4.10 o 
  -4   5   3      264.41      292.55     10.47 o 
  -3   5   3       75.76       72.02     16.02 o 
  -2   5   3       23.95       35.26      4.68 o 
  -1   5   3     1770.80     1808.77     44.50 o 
   0   5   3      239.33      230.51     11.96 o 
   1   5   3      115.23      127.16      4.49 o 
   2   5   3      434.90      427.76      9.34 o 
   3   5   3        0.36        0.40      3.63 o 
   4   5   3       27.59       26.64      7.48 o 
   5   5   3      203.75      207.23      6.84 o 
   6   5   3     1019.74     1062.22     24.78 o 
   7   5   3       22.53       17.09      5.55 o 
   8   5   3        5.01       -5.25     13.19 o 
   9   5   3       44.94       62.81     21.09 o 
  -9   6   3        2.18        7.69     23.07 o 
  -8   6   3        2.16        3.23     11.54 o 
  -7   6   3        5.81       -0.21      5.34 o 
  -6   6   3      230.38      231.14      8.68 o 
  -5   6   3       85.40       89.05      5.50 o 
  -4   6   3       68.02       61.83      4.98 o 
  -3   6   3      235.94      267.07      9.85 o 
  -2   6   3       65.78       58.29      5.23 o 
  -1   6   3      389.72      409.14     14.33 o 
   0   6   3      127.08      148.06      8.27 o 
   1   6   3       24.54       21.10      4.00 o 
   2   6   3       52.59       58.10      4.81 o 
   3   6   3       10.80        3.96      3.28 o 
   4   6   3      294.20      267.97     10.68 o 
   5   6   3        0.16       -1.45      3.67 o 
   6   6   3        9.67       12.39      3.85 o 
   7   6   3       89.31       77.34      5.55 o 
   8   6   3      147.28      205.75     43.16 o 
   9   6   3      150.65      207.55     24.15 o 
  -9   7   3        2.04       25.64     19.23 o 
  -8   7   3        0.79       16.27     12.21 o 
  -7   7   3        5.00        4.75      5.58 o 
  -6   7   3      206.47      209.40      8.83 o 
  -5   7   3      312.38      322.40     10.91 o 
  -4   7   3      727.85      778.15     20.32 o 
  -3   7   3       75.12       75.51      7.90 o 
  -2   7   3       78.43       83.08     29.70 o 
  -1   7   3      327.75      377.79     14.17 o 
   0   7   3       61.03       57.12      5.99 o 
   1   7   3       30.89       29.19      4.20 o 
   2   7   3        4.90        4.68      4.07 o 
   3   7   3      688.22      740.40     23.29 o 
   4   7   3      365.09      358.05     11.29 o 
   5   7   3        0.49       -1.72      4.04 o 
   6   7   3       24.43       25.64      5.13 o 
   7   7   3      175.04      148.69     24.78 o 
   8   7   3       93.01      129.47     30.76 o 
  -8   8   3       20.70        6.81     12.03 o 
  -7   8   3        8.95       19.80      8.16 o 
  -6   8   3       22.41       24.43      5.50 o 
  -5   8   3      594.20      593.06     20.08 o 
  -4   8   3      272.91      270.43     10.16 o 
  -3   8   3       11.03        5.35      4.81 o 
  -2   8   3        0.41       -5.98      5.98 o 
  -1   8   3        0.66        9.86      5.65 o 
   0   8   3      177.78      179.64     17.09 o 
   1   8   3      920.06      955.94     28.20 o 
   2   8   3     1383.46     1381.55     66.87 o 
   3   8   3      134.75      126.38      7.42 o 
   4   8   3        0.05       10.50      9.40 o 
   5   8   3       20.53       21.69      5.19 o 
   6   8   3       71.39       71.36      7.26 o 
   7   8   3        0.32       32.05     15.38 o 
  -8   9   3        0.15        7.81     14.31 o 
  -7   9   3       11.01       27.37      9.59 o 
  -6   9   3       43.52       38.46      9.83 o 
  -5   9   3      102.30      103.40      8.97 o 
  -4   9   3       44.68       34.18      6.84 o 
  -3   9   3       80.62       86.30     22.22 o 
  -2   9   3        2.88       -0.97      6.80 o 
  -1   9   3      319.94      373.60     13.34 o 
   0   9   3       28.21       21.79      6.41 o 
   1   9   3        9.20       20.94      9.83 o 
   2   9   3      181.63      176.10     10.00 o 
   3   9   3      349.17      367.81     22.22 o 
   4   9   3        5.34        4.52      7.48 o 
   5   9   3       73.16       65.37      7.26 o 
   6   9   3        0.32       -8.12      8.12 o 
   7   9   3        1.57       23.93     17.09 o 
  -7  10   3       11.47       41.64     16.00 o 
  -6  10   3       48.67       56.83     12.82 o 
  -5  10   3       21.35       28.20     11.96 o 
  -4  10   3        0.16        0.43      8.12 o 
  -3  10   3      111.74      106.82      9.83 o 
  -2  10   3       29.19       36.32      7.26 o 
  -1  10   3      865.96      876.78     48.71 o 
   0  10   3        0.82       -7.26      7.26 o 
   1  10   3       70.12       76.64     24.57 o 
   2  10   3      768.24      756.45     36.75 o 
   3  10   3       48.41       64.92     13.89 o 
   4  10   3       12.85        9.02     15.17 o 
   5  10   3        0.76       -4.27     10.25 o 
   6  10   3        3.83        4.27     12.39 o 
   7  10   3        1.87       10.25     19.23 o 
  -6  11   3       24.43       25.64     14.10 o 
  -5  11   3        0.77        7.69     13.25 o 
  -4  11   3        0.49      -11.96     11.96 o 
  -3  11   3      182.38      179.46     12.82 o 
  -2  11   3      655.01      686.64     32.05 o 
  -1  11   3      159.72      149.12      9.83 o 
   0  11   3        0.49        4.27      4.27 o 
   1  11   3      104.15       87.47     10.27 o 
   2  11   3        0.08       -1.11      7.11 o 
   3  11   3        2.16        5.97      8.08 o 
   4  11   3        0.51       -9.40      9.40 o 
   5  11   3        0.82        0.43     12.82 o 
   6  11   3       11.04       34.18     11.96 o 
  -6  12   3       21.73        8.97     17.09 o 
  -5  12   3        2.23        0.00     15.38 o 
  -4  12   3        0.22       -2.14     13.67 o 
  -3  12   3       42.43       24.78     14.10 o 
  -2  12   3        0.03        4.70     11.54 o 
  -1  12   3       63.93       69.22     14.10 o 
   0  12   3       91.96       78.14     17.73 o 
   1  12   3       37.89       29.27     10.09 o 
   2  12   3        3.73        6.80     11.49 o 
   3  12   3        3.37      -11.11     14.10 o 
   4  12   3        3.54       -2.56     13.67 o 
   5  12   3       33.81      -14.10     15.81 o 
  -4  13   3       17.83        5.13     17.52 o 
  -3  13   3        8.16        8.55     17.52 o 
  -2  13   3      104.91      123.06     21.36 o 
  -1  13   3       13.90       41.02     15.81 o 
   0  13   3       44.16       61.96     17.09 o 
   1  13   3       48.86       68.36     17.52 o 
   2  13   3       76.15       77.34     16.66 o 
   3  13   3      115.49       81.18     20.94 o 
   4  13   3        5.77       24.35     17.52 o 
  -3  14   3        0.02       -6.41     19.23 o 
  -2  14   3        0.58       -3.85     20.51 o 
  -1  14   3       70.39       98.27     21.79 o 
   0  14   3       51.82       51.27     20.94 o 
   1  14   3        3.32       12.82     18.80 o 
   2  14   3       20.41       47.43     20.08 o 
   3  14   3       10.13       32.47     21.36 o 
 -10   0   4        1.01       26.06     24.78 o 
  -9   0   4       21.45       33.76     16.24 o 
  -8   0   4      140.19      147.84     27.35 o 
  -7   0   4      266.02      262.35      8.55 o 
  -6   0   4       60.57       64.52      4.27 o 
  -5   0   4      120.13      100.41      5.13 o 
  -4   0   4     1587.84     1702.71     39.74 o 
  -3   0   4     3612.17     3653.24     87.59 o 
  -2   0   4     5204.46     4719.30    127.76 o 
  -1   0   4     4058.13     3794.24    182.88 o 
   0   0   4     1928.92     1633.06     66.23 o 
   1   0   4     8439.08     7819.64    285.85 o 
   2   0   4     1555.43     1440.79     54.69 o 
   3   0   4      300.59      300.80     10.68 o 
   4   0   4     1003.76     1083.58     34.61 o 
   5   0   4        4.77       -6.41      6.41 o 
   6   0   4      232.10      240.13     17.09 o 
   7   0   4      576.56      581.95     44.86 o 
   8   0   4       90.72       29.91     21.79 o 
   9   0   4       51.98       53.84     22.65 o 
 -10   1   4       18.41        6.88     24.78 o 
  -9   1   4       42.08       40.38     16.92 o 
  -8   1   4        1.58       15.76     10.65 o 
  -7   1   4      360.35      347.44      7.66 o 
  -6   1   4      194.81      205.59      7.90 o 
  -5   1   4       41.52       35.26      4.91 o 
  -4   1   4     1050.10     1027.61     19.61 o 
  -3   1   4       73.34       70.58      5.98 o 
  -2   1   4     6251.64     5711.43    101.15 o 
  -1   1   4     1636.36     1595.70     35.54 o 
   1   1   4      168.18      171.85      6.34 o 
   2   1   4      496.91      512.04     13.81 o 
   3   1   4      464.35      478.82     11.37 o 
   4   1   4       14.92       14.05      1.81 o 
   5   1   4      202.61      230.84      6.51 o 
   6   1   4        0.41        6.17      7.70 o 
   7   1   4       64.99       50.13     22.65 o 
   8   1   4      108.50       93.49     14.66 o 
   9   1   4        0.08        4.50     32.47 o 
 -10   2   4       72.33       99.87     21.45 o 
  -9   2   4       37.03       23.75     16.46 o 
  -8   2   4       13.53        5.49      3.77 o 
  -7   2   4       24.92       19.05      2.38 o 
  -6   2   4        7.06        8.52      2.25 o 
  -5   2   4      255.76      249.35      7.90 o 
  -4   2   4     1204.10     1318.17     31.41 o 
  -3   2   4      469.86      456.70     10.04 o 
  -2   2   4       73.88       71.87      6.62 o 
  -1   2   4       14.92        2.76      4.06 o 
   0   2   4     8454.22     7870.49    493.08 o 
   1   2   4     9054.60     8547.74    192.20 o 
   2   2   4        3.54        3.66      2.36 o 
   3   2   4     1962.26     2088.11     42.34 o 
   4   2   4     1386.63     1454.95     32.05 o 
   5   2   4      624.68      670.06     17.09 o 
   6   2   4        5.77        8.65      5.98 o 
   7   2   4       86.17      104.43     24.35 o 
   8   2   4       97.56       98.35     17.15 o 
   9   2   4       22.47       11.15     20.08 o 
  -9   3   4       29.54       35.09     15.40 o 
  -8   3   4       56.87       43.42     15.17 o 
  -7   3   4        0.00        1.55      2.40 o 
  -6   3   4     1177.52     1187.54     22.56 o 
  -5   3   4       31.53       33.56      6.20 o 
  -4   3   4      139.97      117.12      4.50 o 
  -3   3   4      374.14      366.99      8.82 o 
  -2   3   4     3425.33     3436.70     70.50 o 
  -1   3   4     2963.71     2813.95     75.86 o 
   0   3   4     1229.69     1136.51     24.56 o 
   1   3   4     1842.35     1717.03     39.41 o 
   2   3   4      163.75      188.58      6.32 o 
   3   3   4       15.76       13.38      2.86 o 
   4   3   4     1356.20     1447.68     33.76 o 
   5   3   4      104.45       98.86      3.70 o 
   6   3   4       12.96        7.01      2.95 o 
   7   3   4        9.81        7.24      2.94 o 
   8   3   4        0.33       11.14     10.93 o 
   9   3   4       16.09        3.99     14.88 o 
  -9   4   4        3.76       23.07     23.93 o 
  -8   4   4        0.48       -6.97     13.67 o 
  -7   4   4      176.12      180.91     11.96 o 
  -6   4   4       36.66       33.27      5.13 o 
  -5   4   4      213.28      201.94      9.40 o 
  -4   4   4      392.50      386.13      9.85 o 
  -3   4   4      448.38      510.64     12.16 o 
  -2   4   4      159.79      183.14      7.70 o 
  -1   4   4      183.55      177.22     17.95 o 
   0   4   4        4.55        9.14      2.25 o 
   1   4   4     1541.41     1516.12     32.24 o 
   2   4   4      141.20      146.00     12.18 o 
   3   4   4      490.65      484.61     13.46 o 
   4   4   4       87.91       97.59     10.04 o 
   5   4   4      159.22      177.83     17.09 o 
   6   4   4      478.14      508.46     11.96 o 
   7   4   4        3.22        6.84      4.70 o 
   8   4   4        0.81        4.81     14.53 o 
   9   4   4        0.08      -10.24     13.72 o 
  -9   5   4        0.01       32.05     23.07 o 
  -8   5   4       32.79       37.99     10.42 o 
  -7   5   4       13.78       13.28      7.26 o 
  -6   5   4       51.86       58.32      4.78 o 
  -5   5   4       30.85       31.77      3.77 o 
  -4   5   4      461.68      465.28     24.35 o 
  -3   5   4     1188.73     1282.60     27.05 o 
  -2   5   4     1003.56      982.74     34.61 o 
  -1   5   4     1021.92     1073.96     27.13 o 
   0   5   4      445.26      455.98     12.11 o 
   1   5   4      737.80      792.17     16.84 o 
   2   5   4       28.50       29.75      3.56 o 
   3   5   4      703.78      699.18     17.30 o 
   4   5   4        0.58        4.68      3.63 o 
   5   5   4       20.20       19.65      3.85 o 
   6   5   4       37.03       33.33      3.85 o 
   7   5   4       46.69       36.32      7.26 o 
   8   5   4       46.48       60.57     15.63 o 
   9   5   4       22.39       -6.68     22.22 o 
  -9   6   4        4.41       56.40     27.77 o 
  -8   6   4       11.31       18.50     13.89 o 
  -7   6   4        0.31       -0.23      4.09 o 
  -6   6   4       21.25       17.01      4.45 o 
  -5   6   4        0.15        6.71      6.84 o 
  -4   6   4       10.55       13.13      4.50 o 
  -3   6   4        0.36       10.40      4.37 o 
  -2   6   4       33.11       32.04      4.98 o 
  -1   6   4     1212.56     1290.32     34.51 o 
   0   6   4      172.67      180.38      5.60 o 
   1   6   4      156.06      142.60      5.13 o 
   2   6   4       42.34       40.77      6.20 o 
   3   6   4      568.96      562.75     32.26 o 
   4   6   4      840.24      824.76     21.51 o 
   5   6   4        0.13       -1.28      3.85 o 
   6   6   4       17.34       13.67      3.85 o 
   7   6   4        0.07       -4.27     11.11 o 
   8   6   4       79.12       54.97     17.74 o 
  -8   7   4        0.00        1.15     11.56 o 
  -7   7   4        0.26       -2.03      5.27 o 
  -6   7   4        3.13       -3.61      4.72 o 
  -5   7   4       26.90       39.09     12.18 o 
  -4   7   4      463.85      478.74     17.52 o 
  -3   7   4        0.48        5.58      5.11 o 
  -2   7   4      318.32      348.84     13.89 o 
  -1   7   4        0.34        4.00      4.98 o 
   0   7   4      228.44      239.68     10.25 o 
   1   7   4       17.37       14.51      4.06 o 
   2   7   4      288.16      285.59     10.56 o 
   3   7   4       51.37       46.12      6.20 o 
   4   7   4       90.93       73.20      6.05 o 
   5   7   4      104.23       89.83      6.84 o 
   6   7   4       67.85       81.18      6.41 o 
   7   7   4        2.56        9.40      8.55 o 
  -8   8   4        4.75        5.35     12.90 o 
  -7   8   4       61.25       68.72      9.94 o 
  -6   8   4        9.95       10.73      5.86 o 
  -5   8   4      347.24      324.41     23.71 o 
  -4   8   4      708.79      718.24     24.78 o 
  -3   8   4        3.37        1.00      5.11 o 
  -2   8   4       48.91       61.46     20.51 o 
  -1   8   4      214.29      219.86     25.21 o 
   0   8   4        0.67        1.52      6.62 o 
   1   8   4       48.65       54.58     12.18 o 
   2   8   4      100.97       94.41     12.18 o 
   3   8   4      253.77      253.70     11.21 o 
   4   8   4       52.76       43.27      8.12 o 
   5   8   4       89.88      100.40     22.86 o 
   6   8   4        1.04        3.42      6.41 o 
   7   8   4       31.88       26.49     14.10 o 
  -8   9   4       47.14       70.27     17.95 o 
  -7   9   4        5.13       -4.04      9.32 o 
  -6   9   4       79.16       82.92      8.97 o 
  -5   9   4       87.52       85.03      9.83 o 
  -4   9   4      180.00      190.17     15.38 o 
  -3   9   4        3.06        7.07     11.75 o 
  -2   9   4       20.70        7.34     15.38 o 
  -1   9   4      437.04      480.26     23.50 o 
   0   9   4       53.19       63.77      7.48 o 
   1   9   4       20.41       23.05      5.75 o 
   2   9   4       90.84       73.62      6.53 o 
   3   9   4       74.24       72.36     22.22 o 
   4   9   4        1.04       -3.00      7.69 o 
   5   9   4       11.80       13.67      6.41 o 
   6   9   4       14.78       22.65     10.68 o 
   7   9   4        2.09        9.40     16.66 o 
  -7  10   4        2.42      -11.99     13.74 o 
  -6  10   4      136.91      133.09     13.55 o 
  -5  10   4        0.60       10.25      9.40 o 
  -4  10   4       33.84       36.32      9.40 o 
  -3  10   4     1062.37     1060.94     41.45 o 
  -2  10   4      301.26      315.88     17.23 o 
  -1  10   4       28.94       27.25      9.80 o 
   0  10   4        0.18       -0.70      4.92 o 
   1  10   4      350.28      383.37     18.62 o 
   2  10   4      527.18      581.06     25.45 o 
   3  10   4       13.42        2.87      8.20 o 
   4  10   4       17.89       29.55      7.18 o 
   5  10   4       40.22       31.19     11.96 o 
   6  10   4      233.31      241.41     26.06 o 
   7  10   4        1.12       16.66     20.51 o 
  -6  11   4       14.33       23.69     10.09 o 
  -5  11   4       44.98       41.87     15.38 o 
  -4  11   4       14.94       22.22      8.55 o 
  -3  11   4        0.63       -1.71      8.97 o 
  -2  11   4       16.26        0.43      7.69 o 
  -1  11   4      129.55      130.32     17.09 o 
   0  11   4       14.69        8.64      8.00 o 
   1  11   4       16.77       21.37      7.90 o 
   2  11   4      115.52      105.72     11.90 o 
   3  11   4        2.41        3.85     13.67 o 
   4  11   4        0.33      -12.82     12.82 o 
   5  11   4        2.30       -0.43     12.82 o 
   6  11   4       11.76        6.41      9.83 o 
  -5  12   4        3.51       14.10     16.66 o 
  -4  12   4        1.49        2.99     15.38 o 
  -3  12   4        8.72        5.55      8.97 o 
  -2  12   4      213.59      243.55     15.38 o 
  -1  12   4      133.59      129.04     10.25 o 
   0  12   4       12.57        6.06     14.53 o 
   1  12   4       17.23        9.22      8.51 o 
   2  12   4       90.19       69.43     12.23 o 
   3  12   4        8.43       -2.56     14.53 o 
   4  12   4       43.39       41.45     13.67 o 
   5  12   4       36.07       33.76     14.53 o 
  -4  13   4        0.90       13.67     14.10 o 
  -3  13   4        1.71       -0.43     14.10 o 
  -2  13   4        5.95       -2.99     17.52 o 
  -1  13   4       28.79       65.37     17.95 o 
   0  13   4        1.45        8.97     12.82 o 
   1  13   4        1.51      -15.81     15.81 o 
   2  13   4       59.63      103.40     22.65 o 
   3  13   4        0.03      -16.66     16.66 o 
   4  13   4       58.60       44.86     19.23 o 
  -3  14   4       19.99       29.91     16.24 o 
  -2  14   4        6.59      -11.54     14.95 o 
  -1  14   4        0.74      -27.35     27.35 o 
   0  14   4       10.33        0.85     20.08 o 
   1  14   4        1.30      -12.39     12.39 o 
   2  14   4       26.37       -1.28     16.66 o 
 -10   1   5       48.33       87.29     21.89 o 
  -9   1   5        0.38       57.26     25.64 o 
  -8   1   5       36.17       32.75      3.77 o 
  -7   1   5       56.58       40.94      3.02 o 
  -6   1   5        0.17       -2.05      2.05 o 
  -5   1   5       57.90       59.97      3.32 o 
  -4   1   5        6.80       11.58      3.63 o 
  -3   1   5       20.20       20.78      2.67 o 
  -2   1   5      509.38      492.41     12.65 o 
  -1   1   5      107.94      111.27     11.32 o 
   0   1   5    12355.15    11284.33    342.47 o 
   1   1   5     1023.96      935.89     25.30 o 
   2   1   5      385.68      377.08     10.65 o 
   3   1   5      643.09      650.12     33.33 o 
   4   1   5      128.35      132.38      4.37 o 
   5   1   5        5.71        4.49      1.51 o 
   6   1   5      168.62      171.68     12.82 o 
   7   1   5      225.45      252.26     18.38 o 
   8   1   5        1.53       -1.50     11.54 o 
   9   1   5       41.67       74.68     19.04 o 
 -10   2   5       23.09       44.86     26.49 o 
  -9   2   5       45.44       49.34     15.33 o 
  -8   2   5        0.03        0.15      4.84 o 
  -7   2   5      273.84      272.50      7.40 o 
  -6   2   5       17.98       20.38      7.69 o 
  -5   2   5        4.41       -0.09      2.67 o 
  -4   2   5       28.56       31.76      2.98 o 
  -3   2   5     1408.68     1433.44     29.98 o 
  -2   2   5      492.63      442.03     10.27 o 
  -1   2   5      175.85      175.40      6.24 o 
   0   2   5    13702.34    12964.56    354.04 o 
   1   2   5     1625.36     1601.70     35.83 o 
   2   2   5      657.65      689.85     15.16 o 
   3   2   5      144.76      123.56      4.68 o 
   4   2   5       30.38       23.77      2.67 o 
   5   2   5       11.38       13.52      2.13 o 
   6   2   5      411.06      445.97     16.02 o 
   7   2   5        3.90        3.68     16.02 o 
   8   2   5       26.69       22.64     17.52 o 
   9   2   5       10.94        4.96     18.80 o 
  -9   3   5       26.62      -16.24     23.93 o 
  -8   3   5       26.36       40.82     11.11 o 
  -7   3   5     2069.85     2063.22     41.82 o 
  -6   3   5       39.13       47.93      7.05 o 
  -5   3   5      104.80      101.30      4.92 o 
  -4   3   5        0.02        3.61      2.98 o 
  -3   3   5      150.97      122.29      7.90 o 
  -2   3   5       98.96       99.46      4.27 o 
  -1   3   5        0.45        2.10      3.59 o 
   0   3   5        3.11        7.60      8.76 o 
   1   3   5       10.94       10.92      2.58 o 
   2   3   5     5315.48     5462.50    121.47 o 
   3   3   5      512.81      571.97     14.17 o 
   4   3   5      234.12      235.40     15.38 o 
   5   3   5      433.46      441.20     11.96 o 
   6   3   5      469.89      411.25     35.46 o 
   7   3   5        0.36        4.58      3.30 o 
   8   3   5       21.77       10.18     14.90 o 
   9   3   5        3.34        9.87     15.10 o 
  -9   4   5       26.90       30.34     15.38 o 
  -8   4   5      240.30      189.46     14.04 o 
  -7   4   5       62.81       55.91      4.37 o 
  -6   4   5      197.01      224.50      6.75 o 
  -5   4   5      166.27      176.28      7.05 o 
  -4   4   5      124.85      119.99      4.66 o 
  -3   4   5       63.11       56.68      3.87 o 
  -2   4   5       41.22       41.29      7.26 o 
  -1   4   5     1142.97     1220.61     34.92 o 
   0   4   5     1691.68     1754.15     56.72 o 
   1   4   5     1638.57     1655.82     38.37 o 
   2   4   5      594.38      590.40     15.76 o 
   3   4   5      229.63      247.99      8.21 o 
   4   4   5      502.87      471.58     18.37 o 
   5   4   5      191.47      205.56      6.94 o 
   6   4   5      306.36      309.68     16.24 o 
   7   4   5       20.77       18.80      5.55 o 
   8   4   5       39.25       14.91     16.45 o 
   9   4   5       11.74       13.27     18.74 o 
  -9   5   5        0.45        6.41     20.94 o 
  -8   5   5       27.39       20.70      9.13 o 
  -7   5   5       89.05       97.28      7.90 o 
  -6   5   5       87.57       86.76      5.74 o 
  -5   5   5        0.13       -3.56      3.56 o 
  -4   5   5      308.24      301.28     13.03 o 
  -3   5   5      499.82      497.41     12.31 o 
  -2   5   5      294.99      268.71     11.96 o 
  -1   5   5       20.45       22.06      4.98 o 
   0   5   5      712.52      760.19     17.61 o 
   1   5   5       31.07       20.20      5.55 o 
   2   5   5      682.32      679.56     15.88 o 
   3   5   5        1.12        3.97      5.77 o 
   4   5   5      136.37      151.54      9.19 o 
   5   5   5      430.95      436.42     12.43 o 
   6   5   5       74.66       86.31      4.70 o 
   7   5   5        9.52       25.64      6.84 o 
   8   5   5       16.09       23.21     47.00 o 
   9   5   5        4.27        5.93     17.88 o 
  -9   6   5       26.75       -6.84     24.78 o 
  -8   6   5       15.65        9.25     12.11 o 
  -7   6   5        0.01        3.85      4.20 o 
  -6   6   5       88.59       85.03      5.60 o 
  -5   6   5       96.01       87.87     12.60 o 
  -4   6   5      409.16      406.58     12.23 o 
  -3   6   5       63.18       70.06      4.70 o 
  -2   6   5      658.25      643.35     20.82 o 
  -1   6   5      178.83      159.30      7.97 o 
   0   6   5      318.54      325.07      9.40 o 
   1   6   5      475.91      433.88     14.95 o 
   2   6   5      767.23      722.81     27.13 o 
   3   6   5       94.45      103.37      4.37 o 
   4   6   5       18.16       20.41      4.27 o 
   5   6   5      216.11      204.24      8.55 o 
   6   6   5       80.51       80.76      5.13 o 
   7   6   5        6.48       11.96      8.12 o 
   8   6   5        7.21        2.99     23.07 o 
  -8   7   5        1.88       45.29     19.23 o 
  -7   7   5       20.03       17.91      6.27 o 
  -6   7   5       42.25       31.01      8.33 o 
  -5   7   5      240.68      240.41      9.61 o 
  -4   7   5       16.75       18.02      5.22 o 
  -3   7   5      276.03      277.06     28.63 o 
  -2   7   5       53.55       52.17      9.40 o 
  -1   7   5        0.11        3.37      5.89 o 
   0   7   5       13.36       10.78      6.20 o 
   1   7   5       28.83       24.88      3.12 o 
   2   7   5        9.64        4.29      3.23 o 
   3   7   5       25.68       30.05      4.92 o 
   4   7   5       44.15       40.86      5.13 o 
   5   7   5       23.66       18.80      4.70 o 
   6   7   5       44.95       47.43      5.55 o 
   7   7   5        0.08       -0.43     10.68 o 
   8   7   5      114.92      127.76     32.05 o 
  -8   8   5        2.80        5.50     12.47 o 
  -7   8   5        0.31       -4.58      9.40 o 
  -6   8   5        5.97        5.38      7.90 o 
  -5   8   5      856.52      872.23     27.09 o 
  -4   8   5        1.08        6.03      6.06 o 
  -3   8   5       25.38        4.32      5.58 o 
  -2   8   5        2.02       -4.68      6.49 o 
  -1   8   5       74.67       70.26      6.49 o 
   0   8   5      340.16      321.75     10.57 o 
   1   8   5       68.15       68.54      4.68 o 
   2   8   5     1603.19     1668.97     47.74 o 
   3   8   5     1457.36     1513.54     43.05 o 
   4   8   5        6.35        7.44      5.07 o 
   5   8   5       73.51       54.26      6.41 o 
   6   8   5       69.38       58.11      8.97 o 
   7   8   5        5.28      -11.96     14.10 o 
  -8   9   5       56.58       49.80     30.34 o 
  -7   9   5       58.27       71.62     11.13 o 
  -6   9   5        0.28       -7.05      7.05 o 
  -5   9   5       51.12       37.66      6.34 o 
  -4   9   5      394.59      416.93     21.89 o 
  -3   9   5       99.40      113.96     11.59 o 
  -2   9   5      204.85      188.45     13.03 o 
  -1   9   5       79.49       78.54      8.35 o 
   0   9   5       47.40       59.10      6.41 o 
   1   9   5        1.21       -4.20      5.03 o 
   2   9   5        8.68        8.17      6.02 o 
   3   9   5        5.71       -5.71      6.37 o 
   4   9   5      234.33      224.66     14.74 o 
   5   9   5       27.03       18.37      5.98 o 
   6   9   5       16.09       19.23      9.83 o 
   7   9   5        6.00       -0.43     16.24 o 
  -7  10   5        7.77        1.28     11.96 o 
  -6  10   5        6.92        6.42      8.28 o 
  -5  10   5        7.40       14.95      9.83 o 
  -4  10   5       23.44       16.67     10.25 o 
  -3  10   5       36.47       32.77     12.54 o 
  -2  10   5        0.58       27.03     12.23 o 
  -1  10   5      145.66      147.91     20.30 o 
   0  10   5      135.38      138.06     10.53 o 
   1  10   5        1.41       -0.48      6.27 o 
   2  10   5       72.49       73.44      8.75 o 
   3  10   5      215.57      227.35     15.03 o 
   4  10   5       30.77       26.20     12.39 o 
   5  10   5       12.10       21.36     11.96 o 
   6  10   5        0.01        2.99     11.96 o 
  -6  11   5       15.56       31.62     15.38 o 
  -5  11   5        1.94        4.70     11.11 o 
  -4  11   5       10.36       -2.56      8.55 o 
  -3  11   5       73.74       88.02     12.39 o 
  -2  11   5        2.04       13.13     10.55 o 
  -1  11   5      153.84      155.70     11.94 o 
   0  11   5      179.04      223.43     15.50 o 
   1  11   5       28.84       14.30      7.23 o 
   2  11   5       57.26       40.88     12.82 o 
   3  11   5        0.42       12.15     10.90 o 
   4  11   5        2.99        8.55     11.96 o 
   5  11   5        4.97        3.85     13.25 o 
   6  11   5       49.08       91.44     23.50 o 
  -5  12   5        9.17        2.14     16.66 o 
  -4  12   5        4.02       -7.26      8.55 o 
  -3  12   5        0.65        0.00      8.55 o 
  -2  12   5       76.83       82.04     10.68 o 
  -1  12   5        1.04       -6.84     10.25 o 
   0  12   5       36.29       48.71     17.09 o 
   1  12   5        3.68       -6.41      8.97 o 
   2  12   5      192.38      196.55     23.50 o 
   3  12   5        3.32       -2.14     14.53 o 
   4  12   5        1.46        7.26     11.96 o 
   5  12   5        2.00      -14.53     14.95 o 
  -4  13   5       23.02       38.88     17.95 o 
  -3  13   5        7.15        0.43     14.53 o 
  -2  13   5        9.79       10.25     17.52 o 
  -1  13   5       42.22       55.55     17.95 o 
   0  13   5        5.92       -7.26     15.38 o 
   1  13   5       35.31       29.06     15.38 o 
   2  13   5        7.42       26.06     17.95 o 
   3  13   5      102.55       94.86     20.94 o 
   4  13   5        0.13        4.70     14.53 o 
  -2  14   5        0.11        8.97     17.09 o 
  -1  14   5       94.98       76.91     18.37 o 
   0  14   5        0.00       -2.14     19.65 o 
   1  14   5       42.82       35.46     22.22 o 
   2  14   5        1.56        1.28     20.94 o 
 -10   0   6       34.50       71.78     29.91 o 
  -9   0   6       19.96       14.95     21.79 o 
  -8   0   6       66.30       64.52      5.55 o 
  -7   0   6      129.39      126.47      7.26 o 
  -6   0   6       27.34       29.91      4.27 o 
  -5   0   6      272.48      250.39      8.97 o 
  -4   0   6      328.17      364.04     10.25 o 
  -3   0   6     4487.41     4747.08    115.79 o 
  -2   0   6     2274.21     2296.20     66.66 o 
  -1   0   6      829.59      773.38     28.20 o 
   0   0   6      977.29      928.05     28.63 o 
   1   0   6      415.76      381.99     13.25 o 
   2   0   6      667.68      633.66     22.65 o 
   3   0   6      527.23      537.09     20.94 o 
   4   0   6      678.85      724.67     29.06 o 
   5   0   6     1107.41     1093.84     30.76 o 
   6   0   6      141.74      129.47     15.38 o 
   7   0   6      109.35      129.47     19.23 o 
   8   0   6       16.83       11.11     14.10 o 
   9   0   6       12.53       20.51     20.51 o 
 -10   1   6        5.30       -0.20     16.52 o 
  -9   1   6       44.25       55.97     22.43 o 
  -8   1   6        1.41        5.51      2.91 o 
  -7   1   6        0.04       -4.18      4.70 o 
  -6   1   6        2.64        4.09      2.76 o 
  -5   1   6      105.83      101.92      4.53 o 
  -4   1   6        0.18       -1.08      2.99 o 
  -3   1   6        0.64       12.04      4.49 o 
  -2   1   6       61.19       52.94      7.26 o 
  -1   1   6        4.21        4.40      7.26 o 
   0   1   6       76.61       68.77      5.98 o 
   1   1   6      114.29      113.49     17.52 o 
   2   1   6      282.20      262.97      7.90 o 
   3   1   6       88.44       95.85      4.68 o 
   4   1   6      440.86      504.42     11.00 o 
   5   1   6       39.59       40.90      2.98 o 
   6   1   6        2.75       -0.77      4.27 o 
   7   1   6       23.85       29.94     38.67 o 
   8   1   6        0.81      -13.02     13.02 o 
   9   1   6       16.32       24.61     16.43 o 
 -10   2   6       25.98       25.21     29.06 o 
  -9   2   6       12.72        6.84     12.39 o 
  -8   2   6        8.51       19.29      4.50 o 
  -7   2   6       67.61       68.47     11.75 o 
  -6   2   6      536.01      541.33     12.16 o 
  -5   2   6       93.86       96.60      5.34 o 
  -4   2   6       65.23       62.72      3.87 o 
  -3   2   6      795.13      817.60     17.67 o 
  -2   2   6       37.71       41.02      3.23 o 
  -1   2   6     1794.88     1797.44     48.33 o 
   0   2   6     2199.18     2177.61     59.44 o 
   1   2   6     1063.38     1033.03     42.51 o 
   2   2   6     2323.37     2360.75     64.84 o 
   3   2   6      216.27      218.13      6.87 o 
   4   2   6      181.33      178.12      8.55 o 
   5   2   6      129.89      139.04      5.34 o 
   6   2   6       60.72       59.04      9.83 o 
   7   2   6       46.51       47.25     10.34 o 
   8   2   6        0.28       11.35     14.17 o 
   9   2   6       57.90       53.70     15.15 o 
  -9   3   6       16.02       15.81     22.65 o 
  -8   3   6      151.47      166.29     10.04 o 
  -7   3   6       57.54       53.44      6.84 o 
  -6   3   6      969.04      974.31     22.65 o 
  -5   3   6      173.47      176.32      6.67 o 
  -4   3   6      194.12      200.31      9.61 o 
  -3   3   6     2648.05     2804.84     58.28 o 
  -2   3   6      507.35      601.96     39.31 o 
  -1   3   6      523.11      547.61     18.43 o 
   0   3   6     1243.17     1246.47     39.95 o 
   1   3   6       26.72       16.55      4.27 o 
   2   3   6       16.22       13.57      3.02 o 
   3   3   6       20.50       21.44      3.32 o 
   4   3   6      245.18      247.50     11.54 o 
   5   3   6        1.53        3.47      2.99 o 
   6   3   6       70.73       79.90      3.42 o 
   7   3   6      120.06      120.92      6.84 o 
   8   3   6        0.97        9.31     19.65 o 
   9   3   6       46.65       60.18     33.76 o 
  -9   4   6        0.21      -20.94     23.50 o 
  -8   4   6        1.02        9.10      5.53 o 
  -7   4   6        2.25        4.56      3.77 o 
  -6   4   6       77.96       89.45      7.90 o 
  -5   4   6      492.12      479.14     12.72 o 
  -4   4   6      338.23      354.46     11.28 o 
  -3   4   6      161.82      168.55     11.32 o 
  -2   4   6       13.37       17.83      7.48 o 
  -1   4   6       94.76       96.63      6.14 o 
   0   4   6      646.79      642.60     18.86 o 
   1   4   6      411.52      431.57     10.86 o 
   2   4   6     2816.33     2785.08     63.60 o 
   3   4   6        0.01        2.08      3.39 o 
   4   4   6      204.62      218.23      8.33 o 
   5   4   6      248.94      222.96      6.87 o 
   6   4   6       38.69       38.03      3.85 o 
   7   4   6        0.04       -1.71      6.41 o 
   8   4   6       10.53        7.95     13.26 o 
   9   4   6       16.88       22.06     13.42 o 
  -9   5   6      112.77      118.78     31.62 o 
  -8   5   6        2.16       16.03     26.92 o 
  -7   5   6       17.76       27.86      9.19 o 
  -6   5   6      147.02      149.96      6.75 o 
  -5   5   6      369.50      372.81     31.62 o 
  -4   5   6        2.48       -1.49      3.02 o 
  -3   5   6      247.74      257.87      8.11 o 
  -2   5   6      541.40      548.04     15.60 o 
  -1   5   6      510.92      543.97     24.35 o 
   0   5   6      529.42      578.32     22.22 o 
   1   5   6       22.29       20.85      4.31 o 
   2   5   6       73.34       73.26      4.66 o 
   3   5   6      151.32      151.66      6.79 o 
   4   5   6        0.12        2.47      8.76 o 
   5   5   6      683.71      693.26     23.50 o 
   6   5   6       43.61       52.13      3.85 o 
   7   5   6        3.02        0.43      8.12 o 
   8   5   6        0.92        5.65     12.88 o 
  -9   6   6       78.34       83.32     29.48 o 
  -8   6   6       13.39       11.05     10.06 o 
  -7   6   6        8.28        3.95     10.25 o 
  -6   6   6       31.60       31.57      5.11 o 
  -5   6   6      123.67      124.27      5.93 o 
  -4   6   6       89.41       99.44      5.22 o 
  -3   6   6       14.67       23.49      7.69 o 
  -2   6   6        0.02       -2.77      2.77 o 
  -1   6   6       14.49        0.85      2.36 o 
   0   6   6       26.44       24.11      3.42 o 
   1   6   6       10.45       -0.13      5.55 o 
   2   6   6       14.33       12.56      3.89 o 
   3   6   6      175.30      162.93      6.65 o 
   4   6   6       60.53       60.00      4.66 o 
   5   6   6       57.54       62.13      5.58 o 
   6   6   6       13.18        8.55      4.27 o 
   7   6   6       78.05       70.50     11.54 o 
   8   6   6        1.90      -15.38     15.38 o 
  -8   7   6      131.27      115.22     16.66 o 
  -7   7   6       16.51       26.56      8.97 o 
  -6   7   6        6.47       10.12      8.97 o 
  -5   7   6      225.21      217.53     10.34 o 
  -4   7   6        8.21        4.59      4.12 o 
  -3   7   6      206.90      196.40     11.32 o 
  -2   7   6      426.81      462.93     15.50 o 
  -1   7   6      191.95      215.97     11.32 o 
   0   7   6      306.31      305.08      9.56 o 
   1   7   6      142.61      147.56      6.87 o 
   2   7   6        7.74       11.17      6.84 o 
   3   7   6       27.00       29.33      4.31 o 
   4   7   6      299.19      316.85     14.95 o 
   5   7   6      130.18      124.77      8.12 o 
   6   7   6      120.66       99.56      6.84 o 
   7   7   6      108.51      109.81     15.81 o 
   8   7   6        0.38       42.73     27.77 o 
  -8   8   6       40.62       26.22     20.51 o 
  -7   8   6        9.08       12.05      8.12 o 
  -6   8   6      119.69      112.60      8.73 o 
  -5   8   6       18.76        9.12      5.03 o 
  -4   8   6        0.01        5.38      4.49 o 
  -3   8   6        2.24        5.17      6.37 o 
  -2   8   6       42.60       42.38      7.23 o 
  -1   8   6       14.14       10.37      3.68 o 
   0   8   6      205.42      190.05     11.54 o 
   1   8   6      106.34      101.81      7.48 o 
   2   8   6       31.92       38.95      4.92 o 
   3   8   6       45.34       47.30      6.62 o 
   4   8   6       22.44       20.91     11.75 o 
   5   8   6       43.15       48.71      7.26 o 
   6   8   6       23.52       34.18     10.25 o 
   7   8   6       28.79       29.91     16.24 o 
  -7   9   6        5.17        2.32      8.28 o 
  -6   9   6       15.83       16.21      8.76 o 
  -5   9   6       20.15        2.14      5.44 o 
  -4   9   6      283.65      267.09     14.05 o 
  -3   9   6      419.18      381.79     18.40 o 
  -2   9   6      353.35      336.63     24.57 o 
  -1   9   6     1084.34     1140.24     97.63 o 
   0   9   6       56.14       51.78      6.84 o 
   1   9   6      229.28      226.02     21.79 o 
   2   9   6      131.45      123.02      9.75 o 
   3   9   6        3.50        2.35      6.04 o 
   4   9   6        5.90       13.62      7.69 o 
   5   9   6       61.89       49.99      8.55 o 
   6   9   6        7.24        2.56     11.54 o 
   7   9   6       33.78       22.22     16.66 o 
  -7  10   6      178.34      201.68     19.65 o 
  -6  10   6        4.78       -7.53      8.02 o 
  -5  10   6        4.36        0.92     14.95 o 
  -4  10   6      377.46      422.59     42.73 o 
  -3  10   6       15.13       27.35     18.16 o 
  -2  10   6       12.54       29.86      8.51 o 
  -1  10   6       91.57      117.44      8.48 o 
   0  10   6        0.04       -4.55      5.74 o 
   1  10   6      119.77       95.17     10.25 o 
   2  10   6       40.72       38.25      8.13 o 
   3  10   6      157.60      145.49     13.38 o 
   4  10   6       33.11       42.67     11.49 o 
   5  10   6       39.70       33.76     10.68 o 
   6  10   6        5.61       14.10     14.53 o 
  -6  11   6        1.19       20.51     10.68 o 
  -5  11   6       14.69       20.94     11.11 o 
  -4  11   6       11.89       18.65     20.30 o 
  -3  11   6      131.19      117.64     42.94 o 
  -2  11   6       87.50       82.36     13.91 o 
  -1  11   6       26.07       18.43      6.81 o 
   0  11   6       81.18       73.69     11.75 o 
   1  11   6        2.98       14.04     13.46 o 
   2  11   6        3.93       17.50      9.31 o 
   3  11   6       44.41       42.86     11.60 o 
   4  11   6        1.98      -11.96     11.96 o 
   5  11   6        6.09       -7.26     12.82 o 
   6  11   6       65.47       79.90     29.48 o 
  -5  12   6       16.27       26.06     12.39 o 
  -4  12   6        0.31       -9.40      9.40 o 
  -3  12   6        1.60       17.95     10.25 o 
  -2  12   6        8.23       -5.98     11.96 o 
  -1  12   6        5.65       26.06     14.53 o 
   0  12   6      200.56      212.36     22.65 o 
   1  12   6       45.78       53.41     14.10 o 
   2  12   6       13.62       15.81     13.67 o 
   3  12   6       31.55       35.46     13.67 o 
   4  12   6       43.74       29.91     15.81 o 
   5  12   6       26.34       44.86     17.52 o 
  -4  13   6        1.31       -7.69     17.09 o 
  -3  13   6        8.10       -8.55     17.95 o 
  -2  13   6        7.69       28.20     16.66 o 
  -1  13   6       61.04       69.65     19.65 o 
   0  13   6        7.48        6.41     12.82 o 
   1  13   6       32.09       30.76     15.38 o 
   2  13   6       54.12       60.25     18.80 o 
   3  13   6        1.69       21.36     18.37 o 
  -2  14   6        1.56       -5.98     20.51 o 
  -1  14   6      212.18      249.96     26.92 o 
   0  14   6        1.05       -8.97     14.10 o 
   1  14   6       41.87       42.73     22.22 o 
 -10   1   7        3.96       36.32     28.20 o 
  -9   1   7       21.69       23.99     15.40 o 
  -8   1   7       58.30       57.71      5.74 o 
  -7   1   7       99.36      100.39      5.03 o 
  -6   1   7      609.82      605.42     21.36 o 
  -5   1   7      695.21      672.46     19.44 o 
  -4   1   7        5.75        0.85      4.06 o 
  -3   1   7       53.06       42.21      4.49 o 
  -2   1   7        0.43        1.33      2.67 o 
  -1   1   7      212.61      205.26      7.90 o 
   0   1   7      550.44      541.48     15.57 o 
   1   1   7     1862.99     1896.91     50.76 o 
   2   1   7        6.32        6.48      2.86 o 
   3   1   7       15.52        8.02      3.16 o 
   4   1   7      447.32      418.31     13.02 o 
   5   1   7      424.76      433.71     10.68 o 
   6   1   7        1.16       -1.71      2.99 o 
   7   1   7       55.29       62.67     23.29 o 
   8   1   7        1.63       -4.54     11.64 o 
   9   1   7       87.60       56.35     30.12 o 
  -9   2   7        7.44       11.54     22.65 o 
  -8   2   7        7.44       10.97      4.50 o 
  -7   2   7        1.29       -1.87      4.49 o 
  -6   2   7        3.16        1.13      3.85 o 
  -5   2   7      187.61      181.39     20.94 o 
  -4   2   7      113.54      131.38      5.28 o 
  -3   2   7      476.17      481.34     11.37 o 
  -2   2   7     1533.54     1703.29     42.40 o 
  -1   2   7        1.78       -3.61      4.91 o 
   0   2   7      393.06      423.90     12.23 o 
   1   2   7      920.87      963.75     23.72 o 
   2   2   7      974.53      987.27     35.04 o 
   3   2   7      523.59      519.73     13.75 o 
   4   2   7      628.15      671.52     16.41 o 
   5   2   7      459.01      441.53     12.23 o 
   6   2   7       10.45       12.58      2.05 o 
   7   2   7      434.85      480.13     13.01 o 
   8   2   7       99.74       78.92     17.30 o 
   9   2   7        0.18      -20.96     20.96 o 
  -9   3   7        0.55        2.46     13.44 o 
  -8   3   7       69.87       45.29      6.32 o 
  -7   3   7        3.66        0.77      3.79 o 
  -6   3   7      981.96      951.08     20.94 o 
  -5   3   7      169.89      154.50      6.46 o 
  -4   3   7        3.31       10.64      2.91 o 
  -3   3   7      468.17      484.10     45.51 o 
  -2   3   7      319.84      351.82     12.21 o 
  -1   3   7       99.83       90.19     17.73 o 
   0   3   7       47.32       49.73      4.27 o 
   1   3   7     6314.28     6758.06    130.78 o 
   2   3   7     1239.84     1217.43     25.33 o 
   3   3   7      339.85      352.35     11.75 o 
   4   3   7      271.74      274.53     15.60 o 
   5   3   7        0.00       -0.75      2.55 o 
   6   3   7        2.36        0.85      2.76 o 
   7   3   7       28.29       20.08      5.98 o 
   8   3   7       30.51       24.60     16.91 o 
   9   3   7       31.94       10.23     18.98 o 
  -9   4   7       23.25       38.73     15.50 o 
  -8   4   7        9.02        8.22      5.30 o 
  -7   4   7       20.94       28.04      4.23 o 
  -6   4   7       94.74       93.97      5.30 o 
  -5   4   7      217.41      219.51      7.80 o 
  -4   4   7      121.99      134.55      6.08 o 
  -3   4   7      306.16      301.80     10.04 o 
  -2   4   7      199.03      190.24      8.44 o 
  -1   4   7       46.69       51.05      9.61 o 
   0   4   7       61.63       76.22     11.11 o 
   1   4   7     1419.30     1372.20     49.14 o 
   2   4   7     1100.57     1165.19     26.26 o 
   3   4   7      129.29      127.17      5.75 o 
   4   4   7       13.59        9.25      3.39 o 
   5   4   7      353.15      379.20     17.30 o 
   6   4   7      350.28      340.54      9.83 o 
   7   4   7       56.76       53.84      8.12 o 
   8   4   7        6.03        8.38     16.00 o 
  -9   5   7        0.27       -2.97     17.15 o 
  -8   5   7       13.05        6.14     11.11 o 
  -7   5   7        1.71        4.55      4.37 o 
  -6   5   7       70.06       69.27      5.53 o 
  -5   5   7        3.87        3.66      3.68 o 
  -4   5   7       22.08       24.41      4.19 o 
  -3   5   7       75.33       73.10      6.84 o 
  -2   5   7      399.44      392.55     13.08 o 
  -1   5   7      384.82      427.14     31.19 o 
   0   5   7       24.27       14.26      7.05 o 
   1   5   7       12.89       15.81     11.11 o 
   2   5   7       17.79       23.95      4.01 o 
   3   5   7      275.42      289.61      9.85 o 
   4   5   7       34.80       28.24      4.37 o 
   5   5   7        3.69        0.26      4.49 o 
   6   5   7       75.88       77.76      5.55 o 
   7   5   7        7.58        6.41      6.84 o 
   8   5   7       52.30       64.95     19.65 o 
  -9   6   7       36.30       15.38     20.51 o 
  -8   6   7        9.17        2.81     11.54 o 
  -7   6   7        1.14       -5.11      5.11 o 
  -6   6   7       88.06       83.45      7.39 o 
  -5   6   7       21.69       20.50      4.34 o 
  -4   6   7      201.40      220.98      7.52 o 
  -3   6   7      377.09      345.57     12.39 o 
  -2   6   7       32.55       32.78      5.55 o 
  -1   6   7       45.35       52.04      6.32 o 
   0   6   7       88.57       85.69      6.93 o 
   1   6   7       47.97       53.37      5.28 o 
   2   6   7       12.27       12.83      4.31 o 
   3   6   7      106.18      101.08      5.84 o 
   4   6   7      130.41      109.54      9.19 o 
   5   6   7        2.74        3.07      4.34 o 
   6   6   7        3.74       -2.99      4.27 o 
   7   6   7       19.09       16.66      8.97 o 
   8   6   7        5.17       37.17     26.92 o 
  -8   7   7       43.75       50.83      9.82 o 
  -7   7   7       26.67       50.63      8.00 o 
  -6   7   7      123.34      112.56      7.97 o 
  -5   7   7       30.29       32.22      8.12 o 
  -4   7   7      112.53      109.26      6.20 o 
  -3   7   7       40.40       32.50      5.13 o 
  -2   7   7      269.93      271.05     17.52 o 
  -1   7   7      100.04       72.76      6.93 o 
   0   7   7      141.91      150.06      9.00 o 
   1   7   7       38.86       47.34     13.03 o 
   2   7   7        2.97        0.60      5.98 o 
   3   7   7       26.56       20.01      5.72 o 
   4   7   7       34.28       37.46      9.83 o 
   5   7   7        3.74       -2.07      5.22 o 
   6   7   7       30.24       33.76      7.26 o 
   7   7   7       61.38       60.25     12.39 o 
   8   7   7       23.74       19.65     25.21 o 
  -8   8   7        0.00       -2.38     12.82 o 
  -7   8   7        6.68        2.35      7.25 o 
  -6   8   7       26.12       15.82      6.79 o 
  -5   8   7        5.80       -1.80      5.41 o 
  -4   8   7        1.10        0.38      4.50 o 
  -3   8   7        1.60       -3.28      3.44 o 
  -2   8   7      318.15      316.83     18.16 o 
  -1   8   7      262.23      262.42      9.77 o 
   0   8   7        8.44        9.55      3.40 o 
   1   8   7      179.95      188.04      7.90 o 
   2   8   7      507.89      497.05     26.70 o 
   3   8   7     1499.26     1604.93     49.87 o 
   4   8   7       32.45       24.30      7.08 o 
   5   8   7       11.34       15.81      6.84 o 
   6   8   7       30.14       23.07     10.25 o 
   7   8   7        0.25       -9.40     12.82 o 
  -7   9   7       26.22       26.33      8.31 o 
  -6   9   7        0.43       11.25      7.59 o 
  -5   9   7      112.25      107.48     14.31 o 
  -4   9   7      108.35      110.98     15.81 o 
  -3   9   7      148.66      137.54     19.44 o 
  -2   9   7       51.17       65.36      5.69 o 
  -1   9   7      178.88      167.10      9.43 o 
   0   9   7       82.85      103.14     15.60 o 
   1   9   7      122.04      136.67     17.73 o 
   2   9   7      673.72      646.17     24.12 o 
   3   9   7      159.61      126.17     12.39 o 
   4   9   7        3.62       10.62      7.69 o 
   5   9   7        0.34       -1.28      8.97 o 
   6   9   7        4.83      -11.54     11.54 o 
   7   9   7        7.46       18.37     17.09 o 
  -7  10   7        0.02      -11.11     11.11 o 
  -6  10   7        0.06        1.29     10.48 o 
  -5  10   7       14.08        9.84      6.87 o 
  -4  10   7      488.45      488.18     20.87 o 
  -3  10   7       49.48       32.54     11.18 o 
  -2  10   7      238.00      227.71     12.82 o 
  -1  10   7      146.66      141.46      9.81 o 
   0  10   7       39.06       52.48     11.11 o 
   1  10   7       91.03       79.77      8.63 o 
   2  10   7       11.83        0.38      7.90 o 
   3  10   7      106.39       83.86     10.68 o 
   4  10   7       13.70       36.32     14.10 o 
   5  10   7        8.59       11.96     12.39 o 
   6  10   7        3.20       -7.26     15.81 o 
  -6  11   7        5.73       -3.85     11.96 o 
  -5  11   7       71.97       84.79     14.27 o 
  -4  11   7       48.92       37.91     27.77 o 
  -3  11   7       69.54       73.88     15.91 o 
  -2  11   7        0.34       21.01     21.15 o 
  -1  11   7        2.52       13.07      5.73 o 
   0  11   7        5.95       11.01      7.05 o 
   1  11   7       93.68       93.05     26.92 o 
   2  11   7       48.89       53.30     10.08 o 
   3  11   7        9.98       -1.28     14.10 o 
   4  11   7        1.64        0.43     13.25 o 
   5  11   7        1.60       -4.70     14.95 o 
  -5  12   7        0.37        4.27     12.82 o 
  -4  12   7       19.09        7.26     11.54 o 
  -3  12   7       36.23       12.47     16.28 o 
  -2  12   7        3.53       -0.62     16.46 o 
  -1  12   7       64.83       76.75     16.63 o 
   0  12   7        1.04        2.62     11.94 o 
   1  12   7        4.85       14.95     16.24 o 
   2  12   7        0.46        7.26     12.82 o 
   3  12   7       18.08       13.67     14.10 o 
   4  12   7        2.51       13.25     13.67 o 
  -4  13   7      100.19       77.34     18.37 o 
  -3  13   7        2.93       -5.98     13.67 o 
  -2  13   7        0.02        5.13     13.67 o 
  -1  13   7        0.03      -11.11     11.96 o 
   0  13   7       30.78       15.38     17.95 o 
   1  13   7        6.46       12.39     18.37 o 
   2  13   7        4.65       13.25     17.52 o 
   3  13   7       50.73       73.06     19.65 o 
  -1  14   7       20.02       29.91     21.79 o 
   0  14   7       88.93       94.00     24.78 o 
   1  14   7       29.32       38.46     19.65 o 
  -9   0   8      215.66      304.22     42.30 o 
  -8   0   8        2.32       13.67      8.97 o 
  -7   0   8       29.86       44.01      5.98 o 
  -6   0   8      237.67      216.20     11.11 o 
  -5   0   8     1007.22     1019.92     34.61 o 
  -4   0   8        9.16        4.27      4.27 o 
  -3   0   8     2823.92     3116.15     97.42 o 
  -2   0   8     6291.37     6260.50    186.29 o 
  -1   0   8      530.91      496.07     18.37 o 
   0   0   8      270.37      276.02     12.82 o 
   1   0   8       58.28       63.66      6.41 o 
   2   0   8        1.95        3.42      5.55 o 
   3   0   8      144.23      138.87      9.40 o 
   4   0   8      285.16      239.28     13.25 o 
   5   0   8       34.84       29.48      5.55 o 
   6   0   8       20.89       12.39      3.85 o 
   7   0   8        4.48       -2.56     13.67 o 
   8   0   8       39.03       61.96     22.65 o 
   9   0   8       19.86       27.77     29.91 o 
  -9   1   8        0.26        7.39     16.66 o 
  -8   1   8       13.63        8.27     11.54 o 
  -7   1   8        3.58        0.56      3.89 o 
  -6   1   8       96.40       77.49     13.89 o 
  -5   1   8      762.75      772.61     20.39 o 
  -4   1   8     1400.47     1472.36     31.62 o 
  -3   1   8      732.22      765.21     17.05 o 
  -2   1   8        0.24       -0.26      2.99 o 
  -1   1   8     1041.63      992.86     48.28 o 
   0   1   8      135.73      121.89      5.89 o 
   1   1   8       45.87       40.43      4.41 o 
   2   1   8       11.57        9.19      3.02 o 
   3   1   8      456.91      454.85     13.60 o 
   4   1   8        0.09        7.32      3.16 o 
   5   1   8      419.28      436.54     14.95 o 
   6   1   8       69.12       77.16      3.89 o 
   7   1   8      110.73       92.34     15.54 o 
   8   1   8       33.52       54.48     26.28 o 
   9   1   8        2.40       14.00     17.09 o 
  -9   2   8        9.86       15.40     48.28 o 
  -8   2   8       45.38       62.39      7.26 o 
  -7   2   8      508.42      535.80     22.22 o 
  -6   2   8        3.76        6.79      6.20 o 
  -5   2   8      352.80      324.07     10.68 o 
  -4   2   8      190.56      190.57      6.63 o 
  -3   2   8      130.25      141.15      6.84 o 
  -2   2   8      193.32      186.78      7.69 o 
  -1   2   8      195.63      216.42      8.61 o 
   0   2   8     1105.16     1136.34     27.80 o 
   1   2   8        2.43       13.46      7.26 o 
   2   2   8     2858.90     3020.85     68.58 o 
   3   2   8      241.44      229.81      8.61 o 
   4   2   8      161.87      161.19      8.55 o 
   5   2   8      557.49      543.02     15.19 o 
   6   2   8        1.18        3.91      2.86 o 
   7   2   8      128.47      111.59      8.12 o 
   8   2   8       49.18       48.80     33.54 o 
   9   2   8        2.27       -6.03     20.72 o 
  -9   3   8        3.28        0.40     13.45 o 
  -8   3   8       62.92       67.43      7.39 o 
  -7   3   8       11.38        5.27      4.37 o 
  -6   3   8       81.85       74.95      7.90 o 
  -5   3   8      278.47      267.52     10.25 o 
  -4   3   8        2.81       -0.85      3.85 o 
  -3   3   8      450.00      463.15     19.65 o 
  -2   3   8       55.02       53.25      7.26 o 
  -1   3   8      823.73      828.92     21.03 o 
   0   3   8       24.63       19.39      4.50 o 
   1   3   8     3161.15     3069.73     64.17 o 
   2   3   8       79.89       95.57      5.22 o 
   3   3   8      254.45      259.53      8.11 o 
   4   3   8       40.46       34.33      4.07 o 
   5   3   8        0.08        6.41      7.05 o 
   6   3   8      569.36      615.76     15.47 o 
   7   3   8        1.76        3.85      6.84 o 
   8   3   8        0.26       12.90     18.37 o 
  -9   4   8        8.23       30.53     18.16 o 
  -8   4   8       61.73       52.05      6.79 o 
  -7   4   8       36.45       35.89      5.14 o 
  -6   4   8        0.22        4.26      8.76 o 
  -5   4   8      183.84      175.77      7.90 o 
  -4   4   8       86.07       87.73      8.33 o 
  -3   4   8        1.96       10.64      5.55 o 
  -2   4   8      358.10      355.81     12.21 o 
  -1   4   8       22.39       20.63      3.89 o 
   0   4   8      281.28      263.88      7.82 o 
   1   4   8     1968.49     1928.04     45.51 o 
   2   4   8        1.80        1.50      3.87 o 
   3   4   8       95.69       96.34     12.18 o 
   4   4   8       21.14       16.58      4.31 o 
   5   4   8      381.64      383.73     12.51 o 
   6   4   8        0.16       -2.65      3.56 o 
   7   4   8        5.97        3.85      6.84 o 
   8   4   8       22.19       17.66     17.28 o 
  -9   5   8       82.75       95.90     19.65 o 
  -8   5   8       61.06       68.94      8.00 o 
  -7   5   8        8.49        5.94      4.92 o 
  -6   5   8     1273.40     1313.84     39.52 o 
  -5   5   8      465.72      504.72     23.29 o 
  -4   5   8      102.11      105.42     11.54 o 
  -3   5   8        0.97        0.84      5.34 o 
  -2   5   8      325.82      311.59     11.33 o 
  -1   5   8      420.36      416.13     14.95 o 
   0   5   8       23.07       29.37      5.58 o 
   1   5   8      483.68      501.87     14.74 o 
   2   5   8      174.34      174.82     23.93 o 
   3   5   8      626.99      628.49     18.92 o 
   4   5   8      403.97      390.08     12.93 o 
   5   5   8       19.30       26.14      8.97 o 
   6   5   8        5.12        3.66      4.10 o 
   7   5   8        1.69        2.14      8.12 o 
   8   5   8        3.58        8.97     17.52 o 
  -9   6   8        3.09        1.06     22.43 o 
  -8   6   8       11.02       26.49     12.48 o 
  -7   6   8        3.24        9.26      5.41 o 
  -6   6   8       17.40       10.59      4.07 o 
  -5   6   8       69.96       84.22      6.84 o 
  -4   6   8      485.78      527.97     15.41 o 
  -3   6   8       38.93       25.01      3.44 o 
  -2   6   8       43.95       45.98      5.74 o 
  -1   6   8       59.74       69.75      9.83 o 
   0   6   8      121.62      137.41      8.82 o 
   1   6   8        4.61        4.70      4.50 o 
   2   6   8        0.70        1.96      7.48 o 
   3   6   8      481.97      535.58     26.92 o 
   4   6   8       97.66      101.67      6.84 o 
   5   6   8        0.31       -1.09      4.00 o 
   6   6   8       68.81       66.66      7.26 o 
   7   6   8        0.22        1.28      8.97 o 
   8   6   8       15.72        5.98     23.93 o 
  -8   7   8        1.14        5.00     18.80 o 
  -7   7   8        6.70        8.15      6.87 o 
  -6   7   8       52.36       70.77      8.97 o 
  -5   7   8        3.92        6.24      5.98 o 
  -4   7   8      592.76      573.27     16.31 o 
  -3   7   8       58.30       57.93      4.35 o 
  -2   7   8      198.25      187.97     10.72 o 
  -1   7   8      308.16      331.42     14.16 o 
   0   7   8       61.33       60.33      6.87 o 
   1   7   8       44.64       34.82      6.04 o 
   2   7   8       13.28       10.76      4.92 o 
   3   7   8       21.99       22.54      5.58 o 
   4   7   8       33.02       36.67      5.72 o 
   5   7   8       23.46       27.38      6.01 o 
   6   7   8       10.94       11.96      6.84 o 
   7   7   8        0.57       14.95     10.25 o 
  -8   8   8        9.15        8.49     16.54 o 
  -7   8   8       18.02       22.36      6.49 o 
  -6   8   8       43.08       37.65     10.47 o 
  -5   8   8        0.03       -5.41      6.84 o 
  -4   8   8       77.51       66.64     19.65 o 
  -3   8   8       72.65       74.38      6.41 o 
  -2   8   8       32.70       35.82      8.55 o 
  -1   8   8      621.47      606.94     29.70 o 
   0   8   8       60.51       38.70      6.87 o 
   1   8   8       17.65       19.88      7.26 o 
   2   8   8      450.95      460.34     16.63 o 
   3   8   8        7.03        6.82      5.88 o 
   4   8   8       74.13       73.26      8.27 o 
   5   8   8        2.91       -2.92     12.18 o 
   6   8   8        0.98       13.67      9.40 o 
   7   8   8       37.69       11.54     15.81 o 
  -7   9   8       12.39        6.71     10.47 o 
  -6   9   8       13.33        8.20      6.24 o 
  -5   9   8       52.20       42.53     21.15 o 
  -4   9   8        8.27       11.74      4.78 o 
  -3   9   8       18.99       21.85      5.55 o 
  -2   9   8      434.03      433.28     43.37 o 
  -1   9   8        5.96       -4.37      7.85 o 
   0   9   8       10.31       19.18      4.11 o 
   1   9   8        0.06        2.36      5.21 o 
   2   9   8      123.87      100.72      9.63 o 
   3   9   8        0.06        9.92      9.34 o 
   4   9   8        1.11       10.43      9.24 o 
   5   9   8        6.28        9.40     10.68 o 
   6   9   8       87.86      114.94     16.24 o 
  -7  10   8        5.00       -6.35     11.10 o 
  -6  10   8        0.26        6.21     11.73 o 
  -5  10   8        2.04       32.73     21.36 o 
  -4  10   8      167.89      159.39     20.30 o 
  -3  10   8       39.38       30.24     20.51 o 
  -2  10   8      182.59      167.37     15.33 o 
  -1  10   8        2.60       10.12     15.60 o 
   0  10   8        1.35       12.85     12.23 o 
   1  10   8       89.16       92.20     12.98 o 
   2  10   8       21.66       21.21     15.17 o 
   3  10   8       17.05        8.64     12.01 o 
   4  10   8        2.76      -11.11     11.11 o 
   5  10   8        3.54        8.97     12.82 o 
   6  10   8        1.36       25.64     21.79 o 
  -6  11   8        1.91        9.17     10.87 o 
  -5  11   8       13.38        7.69     10.93 o 
  -4  11   8       15.54       20.72     12.09 o 
  -3  11   8       69.43       69.87     17.32 o 
  -2  11   8        4.81       -9.58     12.47 o 
  -1  11   8       24.07       27.96     14.16 o 
   0  11   8       17.24       28.76     12.73 o 
   1  11   8        0.15        1.13     11.32 o 
   2  11   8        8.59       -8.27     14.16 o 
   3  11   8        2.28        4.19     10.47 o 
   4  11   8       15.09        5.98     12.82 o 
   5  11   8        7.08       13.25     12.39 o 
  -5  12   8        2.13        1.86      9.45 o 
  -4  12   8        7.95       -0.33     17.30 o 
  -3  12   8       40.35       77.10     16.66 o 
  -2  12   8       34.21       49.88     15.47 o 
  -1  12   8        7.00       -0.86     13.36 o 
   0  12   8        2.69       -5.39     11.77 o 
   1  12   8        9.48       42.56     17.28 o 
   2  12   8       11.58        2.01     11.02 o 
   3  12   8        2.33       37.60     18.37 o 
   4  12   8       22.40       29.06     17.52 o 
  -3  13   8        1.01        5.86     12.62 o 
  -2  13   8        0.71       -1.03     14.22 o 
  -1  13   8       13.12       24.98     16.12 o 
   0  13   8       40.72       30.63     14.19 o 
   1  13   8        7.78       -2.56     17.95 o 
   2  13   8       60.37       67.08     18.37 o 
   3  13   8       14.32       16.24     16.24 o 
  -9   1   9       13.93        1.47     17.32 o 
  -8   1   9       38.91       43.57      9.40 o 
  -7   1   9      611.06      658.82     20.68 o 
  -6   1   9       45.45       44.71      5.11 o 
  -5   1   9      127.39      124.41      6.19 o 
  -4   1   9      116.73      108.37      5.14 o 
  -3   1   9      317.45      287.85     14.31 o 
  -2   1   9     1205.10     1134.19     31.71 o 
  -1   1   9       99.18       99.44      6.62 o 
   0   1   9      435.83      403.13     26.49 o 
   1   1   9      705.64      732.78     31.62 o 
   2   1   9      964.02      993.68     38.88 o 
   3   1   9       44.54       42.26     11.75 o 
   4   1   9        0.85        0.21      3.63 o 
   5   1   9      364.30      380.95     11.30 o 
   6   1   9      128.60      121.43      5.58 o 
   7   1   9        9.38       -7.80     13.59 o 
   8   1   9        8.94       17.42     16.72 o 
  -9   2   9        8.63       51.50     23.93 o 
  -8   2   9        0.11       -2.30      5.41 o 
  -7   2   9      224.57      189.98      9.21 o 
  -6   2   9      241.89      228.63      9.48 o 
  -5   2   9        6.85        3.52      8.12 o 
  -4   2   9      162.52      176.69      8.12 o 
  -3   2   9       83.68       98.71      6.62 o 
  -2   2   9       30.37       25.74      3.30 o 
  -1   2   9        5.29        6.63      4.37 o 
   0   2   9      169.45      176.64      7.84 o 
   1   2   9      388.87      354.90     30.98 o 
   2   2   9        7.22       -1.18      2.98 o 
   3   2   9      608.36      639.80     24.35 o 
   4   2   9      403.39      413.70     25.42 o 
   5   2   9      319.50      326.86     15.60 o 
   6   2   9      785.27      833.04     22.65 o 
   7   2   9      117.42      103.40      8.97 o 
   8   2   9      166.72      169.47     44.86 o 
  -9   3   9       39.83       26.30     17.35 o 
  -8   3   9        1.75       -3.86      5.53 o 
  -7   3   9       84.09       70.68      5.95 o 
  -6   3   9      259.32      258.52      9.44 o 
  -5   3   9      204.09      189.65     15.17 o 
  -4   3   9      195.09      188.29      8.16 o 
  -3   3   9       37.05       42.10      4.70 o 
  -2   3   9       27.41       27.65      6.20 o 
  -1   3   9      184.36      166.74      8.14 o 
   0   3   9     1483.58     1578.00     39.12 o 
   1   3   9      583.08      559.96     25.00 o 
   2   3   9      202.34      210.32      7.58 o 
   3   3   9       46.59       47.46      7.90 o 
   4   3   9       46.17       46.02      4.31 o 
   5   3   9       93.15      108.92      6.14 o 
   6   3   9      491.16      517.83     15.02 o 
   7   3   9        3.10        0.00      6.41 o 
   8   3   9        0.10        5.73     14.26 o 
  -9   4   9       52.44      106.06     19.37 o 
  -8   4   9       12.76       30.39      6.34 o 
  -7   4   9       25.42       21.73      8.76 o 
  -6   4   9       25.09       17.49      6.62 o 
  -5   4   9       19.97       16.03      4.34 o 
  -4   4   9      191.94      222.20      9.61 o 
  -3   4   9       83.92       76.23      7.48 o 
  -2   4   9      435.62      420.23     15.68 o 
  -1   4   9      165.22      158.92      7.79 o 
   0   4   9      488.68      447.85     11.37 o 
   1   4   9     2351.45     2441.89     54.04 o 
   2   4   9      160.65      151.34     15.17 o 
   3   4   9        0.15        0.07      7.69 o 
   4   4   9      627.50      669.04     20.08 o 
   5   4   9       52.12       43.58      4.83 o 
   6   4   9        4.52        3.65      3.89 o 
   7   4   9       44.23       42.73      9.40 o 
   8   4   9       20.92       37.17     23.93 o 
  -9   5   9        1.03        4.86     14.95 o 
  -8   5   9       84.37       80.87      8.88 o 
  -7   5   9       79.39       79.75     12.60 o 
  -6   5   9      210.63      206.30     11.11 o 
  -5   5   9       20.64       16.24      4.12 o 
  -4   5   9      342.73      317.54     12.17 o 
  -3   5   9       11.74       13.46      8.76 o 
  -2   5   9      267.30      274.66     10.39 o 
  -1   5   9      183.63      189.71      9.83 o 
   0   5   9       29.97       47.23      7.26 o 
   1   5   9      454.34      443.43     13.78 o 
   2   5   9      157.98      152.68      9.61 o 
   3   5   9        0.08        1.73      4.91 o 
   4   5   9        9.25       13.77      4.41 o 
   5   5   9        5.30       10.82      4.72 o 
   6   5   9        1.39        1.71      4.70 o 
   7   5   9       16.05       20.51      9.40 o 
   8   5   9        1.05       16.66     24.78 o 
  -8   6   9       15.06       22.24     10.55 o 
  -7   6   9        0.15        7.95      6.75 o 
  -6   6   9       43.16       41.57     10.04 o 
  -5   6   9       49.28       54.64      6.53 o 
  -4   6   9       46.73       47.01     17.73 o 
  -3   6   9      105.23       92.84     11.32 o 
  -2   6   9      150.14      146.07     13.03 o 
  -1   6   9      149.54      119.75      9.00 o 
   0   6   9       68.12       64.87      8.12 o 
   1   6   9       67.97       71.10      7.48 o 
   2   6   9       68.47       77.49     18.80 o 
   3   6   9      182.14      172.74     12.60 o 
   4   6   9      203.69      173.25      9.75 o 
   5   6   9       52.55       45.15      5.72 o 
   6   6   9        0.91       -5.03      5.03 o 
   7   6   9        6.31      -10.68     10.68 o 
  -8   7   9       22.92       23.08     24.14 o 
  -7   7   9       74.17       75.64      9.09 o 
  -6   7   9       97.03       80.74      8.24 o 
  -5   7   9       56.36       52.25      5.83 o 
  -4   7   9      373.67      378.64     14.46 o 
  -3   7   9       15.72       18.39      6.98 o 
  -2   7   9       21.47       30.23      6.14 o 
  -1   7   9     1898.10     1989.44     61.49 o 
   0   7   9      274.36      253.66     12.38 o 
   1   7   9        5.11        8.89      6.32 o 
   2   7   9       57.51       72.56      7.84 o 
   3   7   9       58.30       40.59      6.40 o 
   4   7   9       23.45        6.81      7.05 o 
   5   7   9       27.15       11.36      5.98 o 
   6   7   9       12.24       18.80      8.55 o 
   7   7   9        9.32        0.43     23.07 o 
  -8   8   9       11.94       24.34     17.14 o 
  -7   8   9       12.57       12.59     13.25 o 
  -6   8   9       90.36       85.09      9.39 o 
  -5   8   9       19.10       28.64      7.48 o 
  -4   8   9       11.53        8.71      6.62 o 
  -3   8   9      161.61      132.90     21.58 o 
  -2   8   9       26.81       16.46      7.36 o 
  -1   8   9       50.19       68.94      9.72 o 
   0   8   9       18.29        9.65      9.83 o 
   1   8   9       82.78       72.40      8.12 o 
   2   8   9       72.69       72.45     11.96 o 
   3   8   9        1.12        3.98      6.45 o 
   4   8   9      157.05      164.25     28.63 o 
   5   8   9        0.01        9.54      8.01 o 
   6   8   9       71.54      109.81     11.54 o 
   7   8   9        0.95       28.20     25.21 o 
  -7   9   9        0.79        9.65     14.10 o 
  -6   9   9        7.06       -8.38     14.53 o 
  -5   9   9       21.28       15.81     10.25 o 
  -4   9   9       75.92       74.29     12.82 o 
  -3   9   9       74.62       64.46      9.40 o 
  -2   9   9        6.64       -2.10      8.95 o 
  -1   9   9       43.95       56.91     12.65 o 
   0   9   9       37.49       19.55     25.42 o 
   1   9   9        2.70        2.75      5.55 o 
   2   9   9        7.01        4.66      7.90 o 
   3   9   9       12.80       18.71      7.98 o 
   4   9   9       20.59       30.94     12.82 o 
   5   9   9       52.83       42.94     11.19 o 
   6   9   9       13.03       18.80     17.52 o 
  -6  10   9       10.35       12.67     27.56 o 
  -5  10   9      145.08      119.62     17.52 o 
  -4  10   9        0.70       -9.40     19.23 o 
  -3  10   9        7.85        0.06     10.57 o 
  -2  10   9       47.45       36.10     12.23 o 
  -1  10   9      152.03      158.67     17.15 o 
   0  10   9        2.94       -1.54     12.34 o 
   1  10   9        0.25       -8.46      9.24 o 
   2  10   9        1.59        4.49     12.99 o 
   3  10   9        6.77        5.25     10.35 o 
   4  10   9       95.30      126.57     29.91 o 
   5  10   9       35.06       19.65     14.53 o 
  -6  11   9       24.45       42.84     14.23 o 
  -5  11   9       28.19       37.21     14.78 o 
  -4  11   9        5.35        7.10     14.54 o 
  -3  11   9      259.70      303.13     25.85 o 
  -2  11   9      265.25      272.21     21.78 o 
  -1  11   9        0.00       -0.04     16.24 o 
   0  11   9       69.66      103.78     28.20 o 
   1  11   9       30.01       39.52     15.10 o 
   2  11   9       82.81       72.17     15.16 o 
   3  11   9        0.52       -7.10     11.68 o 
   4  11   9       65.86       38.88     15.38 o 
   5  11   9        0.16       -2.56     12.82 o 
  -5  12   9        1.26       -7.20     19.87 o 
  -4  12   9       56.88       59.02     17.30 o 
  -3  12   9      139.35      169.72     23.21 o 
  -2  12   9        5.28       21.07     16.24 o 
  -1  12   9       17.76       38.65     14.65 o 
   0  12   9       30.08       39.07     19.04 o 
   1  12   9        7.83        6.62      9.97 o 
   2  12   9       53.43       61.52     38.88 o 
   3  12   9       14.52      -12.82     16.66 o 
   4  12   9        4.48       15.81     17.09 o 
  -3  13   9        3.05       27.41     18.79 o 
  -2  13   9        6.35      -12.52     12.52 o 
  -1  13   9       58.70       38.05     16.53 o 
   0  13   9        2.32       39.46     22.65 o 
   1  13   9       14.89       -0.06     23.71 o 
   2  13   9       34.69       13.67     20.51 o 
  -9   0  10       76.85       51.27     26.92 o 
  -8   0  10       26.69       54.69     11.11 o 
  -7   0  10       13.09       17.09      6.84 o 
  -6   0  10      498.67      533.67     20.94 o 
  -5   0  10     1178.45     1261.33     39.74 o 
  -4   0  10      379.89      409.33     14.95 o 
  -3   0  10      535.82      614.00     18.80 o 
  -2   0  10     2718.47     2812.35     97.42 o 
  -1   0  10      715.85      772.52     32.47 o 
   0   0  10       56.16       53.41      8.12 o 
   1   0  10      101.41       79.90      8.97 o 
   2   0  10       15.99       14.53      5.98 o 
   3   0  10      393.24      388.82     20.51 o 
   4   0  10      185.31      165.36     10.68 o 
   5   0  10      648.69      687.92     33.33 o 
   6   0  10        0.16       -1.71      4.70 o 
   7   0  10        6.41       14.95     21.79 o 
   8   0  10       71.16       99.98     28.63 o 
  -9   1  10        0.14        5.87     15.50 o 
  -8   1  10       12.06       10.16      7.36 o 
  -7   1  10      320.56      316.30     13.12 o 
  -6   1  10      157.91      171.10     10.25 o 
  -5   1  10      305.70      288.37     10.12 o 
  -4   1  10      255.44      249.75      8.46 o 
  -3   1  10      944.56      986.26     34.82 o 
  -2   1  10      316.18      308.45     11.61 o 
  -1   1  10       89.15       91.08      5.98 o 
   0   1  10      245.96      248.46     10.25 o 
   1   1  10      449.71      408.92     12.95 o 
   2   1  10      460.23      451.20     14.85 o 
   3   1  10      263.03      254.18     10.72 o 
   4   1  10       86.37       75.25      5.28 o 
   5   1  10       36.90       42.68      4.62 o 
   6   1  10        0.11       -1.93      3.16 o 
   7   1  10        0.49       29.01     17.73 o 
   8   1  10        2.38        0.85     21.58 o 
  -9   2  10        0.79      -16.85     16.85 o 
  -8   2  10       76.35       90.04     16.02 o 
  -7   2  10      116.08       99.17     10.04 o 
  -6   2  10        5.52        6.27      5.28 o 
  -5   2  10       94.27       82.73      5.89 o 
  -4   2  10       41.13       36.38      4.68 o 
  -3   2  10      243.44      234.80      9.06 o 
  -2   2  10     1214.60     1253.68     30.57 o 
  -1   2  10       78.38       95.75      6.49 o 
   0   2  10     1113.94     1084.55     27.92 o 
   1   2  10        3.35       11.01      4.62 o 
   2   2  10      693.57      734.35     21.75 o 
   3   2  10       17.51       11.43      4.37 o 
   4   2  10       38.65       43.80      7.48 o 
   5   2  10      171.74      170.66      7.66 o 
   6   2  10      103.46       93.72      5.84 o 
   7   2  10       42.66       28.63     20.94 o 
   8   2  10       25.06       45.54     16.10 o 
  -9   3  10        1.75        4.70     19.01 o 
  -8   3  10       31.86       23.41      7.70 o 
  -7   3  10       85.43       91.68      7.55 o 
  -6   3  10        1.62        6.61      5.84 o 
  -5   3  10      360.13      356.97     13.14 o 
  -4   3  10       90.36      102.22     17.52 o 
  -3   3  10       53.68       49.68      8.33 o 
  -2   3  10        9.55       11.48      3.85 o 
  -1   3  10      182.09      175.67     12.82 o 
   0   3  10       83.28       83.55      6.06 o 
   1   3  10       39.19       33.46      5.44 o 
   2   3  10       70.54       65.35      6.19 o 
   3   3  10       44.44       57.19      5.03 o 
   4   3  10       31.23       24.66      4.91 o 
   5   3  10       95.03       90.55      5.95 o 
   6   3  10       26.43       37.66      4.50 o 
   7   3  10       17.82       34.18     20.94 o 
   8   3  10        1.93        5.30     23.93 o 
  -9   4  10       26.93        3.42     16.66 o 
  -8   4  10       47.89       47.72      8.27 o 
  -7   4  10       20.18       20.02      6.19 o 
  -6   4  10        0.66        4.94      5.61 o 
  -5   4  10       17.94       28.35      6.02 o 
  -4   4  10        0.97        8.84     15.38 o 
  -3   4  10      374.59      384.94     16.88 o 
  -2   4  10        7.47       18.01      5.13 o 
  -1   4  10       10.98       16.24      5.74 o 
   0   4  10      282.13      314.31      9.51 o 
   1   4  10        8.98        6.11      3.62 o 
   2   4  10       48.37       51.07     15.17 o 
   3   4  10      154.04      159.98      7.58 o 
   4   4  10       75.05       69.24      5.89 o 
   5   4  10       23.80       18.47      4.90 o 
   6   4  10       10.93       -0.13      6.84 o 
   7   4  10       21.96       35.89     17.09 o 
   8   4  10        3.21       -3.85     23.93 o 
  -9   5  10        2.92      -11.77     16.67 o 
  -8   5  10       16.29       13.25      7.10 o 
  -7   5  10        0.96       12.25     14.74 o 
  -6   5  10       28.67       28.35      9.40 o 
  -5   5  10     1133.52     1170.39     35.72 o 
  -4   5  10      952.19      995.29     38.67 o 
  -3   5  10       71.56       77.75      7.29 o 
  -2   5  10      178.41      173.22      9.82 o 
  -1   5  10      108.14      105.99      8.16 o 
   0   5  10       28.98       24.89     11.75 o 
   1   5  10      299.87      302.40     17.95 o 
   2   5  10      861.66      848.58     22.52 o 
   3   5  10       51.29       48.37      5.95 o 
   4   5  10      108.07      105.06      6.84 o 
   5   5  10       24.26       21.50     12.18 o 
   6   5  10       33.85       29.59      9.19 o 
   7   5  10        6.30       -3.85     18.37 o 
   8   5  10        6.92       21.36     25.21 o 
  -8   6  10        5.56       21.52     10.99 o 
  -7   6  10       26.96       29.59     11.54 o 
  -6   6  10        0.51        1.61      5.69 o 
  -5   6  10        1.39        7.05     14.74 o 
  -4   6  10      518.61      485.10     22.65 o 
  -3   6  10      132.60      127.82      8.82 o 
  -2   6  10      136.84      126.05      8.30 o 
  -1   6  10      123.36      120.76     14.10 o 
   0   6  10      132.61      119.32     16.02 o 
   1   6  10       11.82        2.76      5.84 o 
   2   6  10      416.81      422.31     13.46 o 
   3   6  10      660.03      691.53     22.28 o 
   4   6  10      131.20      127.53      7.66 o 
   5   6  10        8.15        9.83      4.90 o 
   6   6  10        0.31        2.89      7.48 o 
   7   6  10        7.96       29.91     22.65 o 
  -8   7  10       20.18       51.95     17.07 o 
  -7   7  10        0.32       -1.75      6.55 o 
  -6   7  10       21.25       16.94      5.37 o 
  -5   7  10      444.55      425.23     18.57 o 
  -4   7  10       58.72       53.32     22.22 o 
  -3   7  10       48.01       40.92     25.00 o 
  -2   7  10        1.87        7.41     11.32 o 
  -1   7  10        3.91        6.07      7.69 o 
   0   7  10        4.80       14.52      6.02 o 
   1   7  10      125.34      133.30     22.65 o 
   2   7  10        0.26       13.03      6.34 o 
   3   7  10      128.45      118.87      8.97 o 
   4   7  10       21.02       17.36      7.18 o 
   5   7  10       10.48       13.03      7.08 o 
   6   7  10        0.03       -8.00      8.00 o 
   7   7  10        4.75      -16.24     24.35 o 
  -7   8  10       24.58        8.46     12.18 o 
  -6   8  10       10.06       11.10     13.67 o 
  -5   8  10        0.76       -8.70     12.18 o 
  -4   8  10        2.43       12.40      8.33 o 
  -3   8  10       21.62       -0.90     10.52 o 
  -2   8  10       59.30       72.54     11.70 o 
  -1   8  10      214.35      195.21     16.84 o 
   0   8  10        1.36       -2.96      8.31 o 
   1   8  10       21.50       27.22     11.32 o 
   2   8  10       32.51       22.35      9.06 o 
   3   8  10       68.93       80.12     17.52 o 
   4   8  10      114.46       96.37     10.90 o 
   5   8  10       12.67        8.10     10.90 o 
   6   8  10       17.31       29.48     13.67 o 
  -7   9  10        1.90       19.72     17.61 o 
  -6   9  10        9.88       21.71     19.23 o 
  -5   9  10      123.59      149.37     17.45 o 
  -4   9  10        7.75        9.71      6.63 o 
  -3   9  10       13.05       16.08     10.47 o 
  -2   9  10       18.65       17.28     12.60 o 
  -1   9  10       25.57       21.05      9.70 o 
   0   9  10       30.94       33.44     11.45 o 
   1   9  10       16.32       20.97     12.04 o 
   2   9  10       45.22       37.70      7.18 o 
   3   9  10        0.00       -1.18     13.25 o 
   4   9  10        2.89        1.34      9.23 o 
   5   9  10       38.69       36.96     13.72 o 
   6   9  10       50.67       64.52     23.50 o 
  -6  10  10        9.63       23.42     15.81 o 
  -5  10  10       67.33       59.02     15.19 o 
  -4  10  10        4.92       16.17     27.77 o 
  -3  10  10        3.27       10.25     13.33 o 
  -2  10  10        1.89        8.88     11.84 o 
  -1  10  10      160.16      119.11     15.84 o 
   0  10  10       18.74       16.45     16.45 o 
   1  10  10       76.36       82.44     25.85 o 
   2  10  10       51.62       89.86     27.13 o 
   3  10  10       20.67        7.97     10.04 o 
   4  10  10       64.50       45.91     12.01 o 
   5  10  10       77.98       93.57     19.65 o 
  -5  11  10       16.04       42.23     20.09 o 
  -4  11  10      248.99      270.65     27.95 o 
  -3  11  10        0.02       -0.98     12.69 o 
  -2  11  10       78.74       56.56     12.96 o 
  -1  11  10       94.84      101.66     17.97 o 
   0  11  10        0.17       19.19     15.45 o 
   1  11  10       62.92       84.90     25.42 o 
   2  11  10       19.92       17.87     19.23 o 
   3  11  10       35.93       42.30     21.79 o 
   4  11  10        1.92        9.00      9.61 o 
  -4  12  10        3.04       13.62     16.94 o 
  -3  12  10      378.72      409.08     55.97 o 
  -2  12  10       34.54       30.20     18.36 o 
  -1  12  10        7.74       33.29     16.91 o 
   0  12  10        0.41        0.81     11.84 o 
   1  12  10        2.52        2.04     14.54 o 
   2  12  10        2.99       23.57     31.62 o 
   3  12  10        2.06       -7.62     17.37 o 
  -2  13  10       13.75        4.23     34.82 o 
  -1  13  10       32.90       44.97     17.07 o 
   0  13  10       34.35       53.48     19.79 o 
   1  13  10        9.79       22.38     20.56 o 
  -9   1  11       26.36       -9.12     20.72 o 
  -8   1  11        0.89       -4.14      7.40 o 
  -7   1  11       60.08       62.15     12.82 o 
  -6   1  11      120.86      121.31      7.54 o 
  -5   1  11        1.53        3.85      4.70 o 
  -4   1  11      334.12      352.42     16.88 o 
  -3   1  11       12.13        7.07      3.79 o 
  -2   1  11      726.66      826.54     24.61 o 
  -1   1  11       21.23       20.71      4.82 o 
   0   1  11       48.06       51.14      5.23 o 
   1   1  11       26.33       44.82     11.96 o 
   2   1  11       34.04       27.45      5.11 o 
   3   1  11      147.96      141.52      8.33 o 
   4   1  11       47.50       39.55      4.81 o 
   5   1  11       34.31       36.82      4.98 o 
   6   1  11      128.42      124.36     12.18 o 
   7   1  11      341.25      359.66     31.69 o 
   8   1  11       30.36       20.27     14.36 o 
  -9   2  11        6.59       10.34     25.64 o 
  -8   2  11       18.83       13.72      8.76 o 
  -7   2  11       30.61       42.40      6.93 o 
  -6   2  11       29.41       22.72      5.89 o 
  -5   2  11       52.99       54.08      5.23 o 
  -4   2  11       12.31       12.44      3.28 o 
  -3   2  11        0.01        2.15      4.34 o 
  -2   2  11       14.14       12.83      3.79 o 
  -1   2  11      246.31      267.87     10.98 o 
   0   2  11       26.77       28.29      7.90 o 
   1   2  11      230.31      262.95      9.96 o 
   2   2  11       35.71       34.47      5.58 o 
   3   2  11        6.14       14.54      4.68 o 
   4   2  11      101.16      104.95     10.04 o 
   5   2  11       18.84       19.87      4.83 o 
   6   2  11        9.42       10.52      4.07 o 
   7   2  11       13.89        6.41     20.94 o 
   8   2  11       31.86       -5.32     18.68 o 
  -9   3  11       63.60       82.57     20.63 o 
  -8   3  11        0.00        1.43      8.00 o 
  -7   3  11        4.13        4.81      6.63 o 
  -6   3  11       57.68       62.25      7.66 o 
  -5   3  11        1.45        4.26      5.65 o 
  -4   3  11        5.60        8.88      4.00 o 
  -3   3  11      239.03      235.83     13.89 o 
  -2   3  11      180.51      186.81      8.97 o 
  -1   3  11      101.23      105.02      7.55 o 
   0   3  11      425.05      429.21     18.37 o 
   1   3  11       10.55        7.81      4.92 o 
   2   3  11      175.49      175.61      8.76 o 
   3   3  11      129.01      116.50      6.77 o 
   4   3  11       39.66       29.22      5.23 o 
   5   3  11      361.49      377.41     14.31 o 
   6   3  11       19.16       24.81     11.75 o 
   7   3  11       38.72       65.37     22.22 o 
   8   3  11       11.15        2.67     16.11 o 
  -9   4  11       14.38       44.04     19.31 o 
  -8   4  11       13.65       13.88      8.00 o 
  -7   4  11       41.48       38.59      8.00 o 
  -6   4  11       13.91       14.27      7.69 o 
  -5   4  11       20.79       19.43      5.72 o 
  -4   4  11       61.63       71.61      7.48 o 
  -3   4  11       88.76       84.31     15.17 o 
  -2   4  11      162.10      167.13     11.11 o 
  -1   4  11      176.76      167.62     11.54 o 
   0   4  11      124.29      128.61      5.77 o 
   1   4  11        4.26       14.25     13.46 o 
   2   4  11      415.51      395.41     22.22 o 
   3   4  11       13.78       12.36      6.62 o 
   4   4  11       76.39       72.57      6.26 o 
   5   4  11       28.27       30.03      5.11 o 
   6   4  11       52.23       48.94      7.06 o 
   7   4  11       48.86       38.46     16.24 o 
  -8   5  11        8.15        6.22      9.35 o 
  -7   5  11       18.90       22.98      7.57 o 
  -6   5  11       65.65       69.71     16.45 o 
  -5   5  11      207.02      212.89     18.37 o 
  -4   5  11        2.41       -1.00      5.84 o 
  -3   5  11     1322.56     1421.46     48.90 o 
  -2   5  11       88.48       82.26      8.51 o 
  -1   5  11      160.65      153.43     17.73 o 
   0   5  11     1004.42      991.26     37.60 o 
   1   5  11        3.04        6.73      3.95 o 
   2   5  11      487.17      474.75     16.04 o 
   3   5  11       34.25       41.86     16.45 o 
   4   5  11       36.94       42.98      5.95 o 
   5   5  11       92.14       89.46      7.03 o 
   6   5  11        1.62        0.85      9.61 o 
   7   5  11        0.70        9.83     16.24 o 
  -8   6  11      110.51      119.64     17.95 o 
  -7   6  11       28.64       25.74      9.61 o 
  -6   6  11        9.27       23.83      8.70 o 
  -5   6  11        0.68        4.94     24.57 o 
  -4   6  11       62.84       62.73     13.03 o 
  -3   6  11        8.17        8.49      6.14 o 
  -2   6  11        1.14       -0.26      9.19 o 
  -1   6  11       71.11       71.15     18.59 o 
   0   6  11      610.46      616.58     25.83 o 
   1   6  11       58.49       45.20      7.08 o 
   2   6  11      683.95      691.53     19.60 o 
   3   6  11      354.21      332.87     14.53 o 
   4   6  11       68.47       66.23      9.61 o 
   5   6  11      170.75      154.34     10.15 o 
   6   6  11       31.91       41.12      9.61 o 
   7   6  11       22.79       24.35     22.65 o 
  -8   7  11        2.73       19.64     16.32 o 
  -7   7  11        3.60       -7.11      7.11 o 
  -6   7  11       36.86       30.97      8.21 o 
  -5   7  11       55.63       42.09     11.43 o 
  -4   7  11        6.24       13.03     11.18 o 
  -3   7  11       28.46       26.72     17.30 o 
  -2   7  11      358.39      312.57     20.72 o 
  -1   7  11      354.80      313.71     19.23 o 
   0   7  11       57.89       51.93      9.05 o 
   1   7  11        0.00       -6.37      6.37 o 
   2   7  11      214.01      185.80     12.57 o 
   3   7  11      112.40      115.90     14.95 o 
   4   7  11      224.62      219.48     13.07 o 
   5   7  11       26.02       22.05      7.89 o 
   6   7  11        0.00       -4.27     11.96 o 
   7   7  11       21.41       20.08     21.36 o 
  -7   8  11        4.21        3.31     13.38 o 
  -6   8  11        5.76        1.90      8.28 o 
  -5   8  11        0.32       -3.95      9.19 o 
  -4   8  11       44.64       44.36     14.95 o 
  -3   8  11        3.59        9.94     11.70 o 
  -2   8  11       50.81       36.77      9.21 o 
  -1   8  11      840.34      840.63     49.58 o 
   0   8  11      160.25      179.79     17.07 o 
   1   8  11       52.46       27.73     15.60 o 
   2   8  11      248.66      222.74     25.00 o 
   3   8  11       74.90       60.91     12.17 o 
   4   8  11       30.05       31.86     17.52 o 
   5   8  11       16.33       14.31     10.12 o 
   6   8  11        5.25        2.56     12.82 o 
  -7   9  11       22.67       25.93     14.36 o 
  -6   9  11        0.04       20.55     20.51 o 
  -5   9  11        1.16        9.13      8.06 o 
  -4   9  11        0.02       -1.23      6.60 o 
  -3   9  11       62.15       57.35     12.08 o 
  -2   9  11      214.35      237.79     20.38 o 
  -1   9  11      172.28      229.32     51.91 o 
   0   9  11        1.08       23.08     11.06 o 
   1   9  11       57.86       87.52     13.65 o 
   2   9  11        0.14       16.62     12.07 o 
   3   9  11       25.49       16.05      9.63 o 
   4   9  11       46.39       36.14     20.94 o 
   5   9  11       43.44       40.96     29.06 o 
  -6  10  11       18.16       18.17     23.07 o 
  -5  10  11        0.17        8.43     14.16 o 
  -4  10  11        7.89       21.20     14.31 o 
  -3  10  11      186.59      187.35     23.07 o 
  -2  10  11        3.25        2.49     13.89 o 
  -1  10  11        8.65       -0.39     14.53 o 
   0  10  11      209.90      234.59     39.74 o 
   1  10  11        0.18       10.39     15.81 o 
   2  10  11        4.32      -12.87     13.14 o 
   3  10  11        1.43       -0.99      9.96 o 
   4  10  11        0.44      -12.24     15.38 o 
   5  10  11        3.96       17.52     13.19 o 
  -5  11  11       15.00        8.88     25.21 o 
  -4  11  11      144.98      135.58     27.13 o 
  -3  11  11       22.82       43.82     16.41 o 
  -2  11  11        0.64       24.20     16.75 o 
  -1  11  11       70.22      111.19     20.68 o 
   0  11  11        2.26       -1.09     12.42 o 
   1  11  11        0.84       17.85     13.74 o 
   2  11  11        0.62        2.85     15.71 o 
   3  11  11       59.10       46.43     31.41 o 
   4  11  11       18.90       32.69     14.80 o 
  -4  12  11        1.85       -3.84     13.63 o 
  -3  12  11       65.30      109.72     20.84 o 
  -2  12  11        6.24        2.54     40.16 o 
  -1  12  11        5.03        1.15     13.33 o 
   0  12  11        1.46      -13.58     13.58 o 
   1  12  11       48.10       37.19     18.10 o 
   2  12  11        0.78       -0.68     10.46 o 
   3  12  11        1.93       12.05     15.60 o 
  -1  13  11       10.35      -10.67     26.70 o 
   0  13  11       92.85      130.65     24.81 o 
  -9   0  12       80.04       72.21     26.06 o 
  -8   0  12       10.34       28.20     15.81 o 
  -7   0  12       90.61       64.09     10.68 o 
  -6   0  12     1012.91      959.24     38.46 o 
  -5   0  12     1172.83     1268.59     47.86 o 
  -4   0  12      486.89      490.09     21.79 o 
  -3   0  12      260.36      276.45     13.25 o 
  -2   0  12       34.61       38.46      7.69 o 
  -1   0  12      105.79      101.69     11.11 o 
   0   0  12       19.66       25.21      8.55 o 
   1   0  12       79.81       89.73      8.97 o 
   2   0  12       18.93       20.08      7.26 o 
   3   0  12      533.51      504.62     24.78 o 
   4   0  12       83.93       69.22     10.68 o 
   5   0  12      100.32       85.03      9.83 o 
   6   0  12      353.50      344.81     29.91 o 
   7   0  12      510.63      669.55     54.69 o 
   8   0  12       14.18       19.23     23.93 o 
  -9   1  12       28.54       44.78     17.78 o 
  -8   1  12        5.40       23.18     21.58 o 
  -7   1  12        6.09       -2.17      5.84 o 
  -6   1  12      452.13      428.67     23.71 o 
  -5   1  12       46.52       50.07      9.61 o 
  -4   1  12       34.55       39.00      6.41 o 
  -3   1  12       31.57       42.81      4.62 o 
  -2   1  12       14.94       13.22      5.28 o 
  -1   1  12      195.66      187.66     32.47 o 
   0   1  12      749.10      768.78     29.91 o 
   1   1  12      186.73      205.53     13.25 o 
   2   1  12       27.03       23.82     14.31 o 
   3   1  12      202.74      236.98     12.82 o 
   4   1  12       22.82       36.62      7.90 o 
   5   1  12        1.66        0.11      4.68 o 
   6   1  12       47.35       62.51      8.62 o 
   7   1  12      179.35      181.09     19.71 o 
   8   1  12       57.12       81.19     21.75 o 
  -9   2  12        2.27       11.80     18.66 o 
  -8   2  12        0.83       -1.71     14.53 o 
  -7   2  12        5.25       -5.84      6.26 o 
  -6   2  12       80.95       67.49      7.10 o 
  -5   2  12       31.50       28.80      4.92 o 
  -4   2  12      197.21      198.26      8.91 o 
  -3   2  12       94.77       83.55      8.12 o 
  -2   2  12      364.47      378.88     17.30 o 
  -1   2  12     1214.98     1262.06     36.86 o 
   0   2  12       98.37      103.81      7.48 o 
   1   2  12      297.52      289.27     14.10 o 
   2   2  12      367.28      345.05     14.05 o 
   3   2  12      182.63      201.24     10.12 o 
   4   2  12       29.49       25.63      5.41 o 
   5   2  12       52.75       58.48     15.81 o 
   6   2  12       93.66       87.69     14.53 o 
   7   2  12        9.90      -12.82     12.82 o 
  -9   3  12       10.03      -16.66     17.09 o 
  -8   3  12       11.26        8.60     12.39 o 
  -7   3  12       19.65       18.70      7.36 o 
  -6   3  12       20.06       24.86      7.10 o 
  -5   3  12        0.08       -2.49      4.92 o 
  -4   3  12        9.25        6.79      4.00 o 
  -3   3  12       54.06       61.30      5.22 o 
  -2   3  12       60.26       63.56      4.19 o 
  -1   3  12      187.72      204.06     10.56 o 
   0   3  12      231.19      241.57     10.86 o 
   1   3  12        5.10        4.68      5.28 o 
   2   3  12        5.88        6.91      5.23 o 
   3   3  12       19.95       20.12      4.37 o 
   4   3  12        1.16       -4.58      4.58 o 
   5   3  12       44.93       44.54      6.02 o 
   6   3  12        5.97        3.77      8.12 o 
   7   3  12       15.99       43.58     23.93 o 
  -8   4  12       58.34       59.72     11.30 o 
  -7   4  12       14.02       25.85      8.76 o 
  -6   4  12       28.24       16.33      6.01 o 
  -5   4  12        0.39       -1.14      4.98 o 
  -4   4  12        1.29        4.36      4.41 o 
  -3   4  12      256.23      231.48     17.73 o 
  -2   4  12        0.00       12.46      6.63 o 
  -1   4  12      178.56      183.08      5.21 o 
   0   4  12      258.38      282.38     15.38 o 
   1   4  12      144.97      145.01      7.35 o 
   2   4  12      175.96      193.31      9.01 o 
   3   4  12       28.50       23.40      5.61 o 
   4   4  12      206.19      225.20     16.66 o 
   5   4  12        5.80       12.85      5.53 o 
   6   4  12       14.22       20.28      7.49 o 
   7   4  12        4.89       49.14     22.22 o 
  -8   5  12       36.12       27.98     14.10 o 
  -7   5  12       30.71       41.38      8.27 o 
  -6   5  12        0.13       -8.06      8.27 o 
  -5   5  12      199.00      208.39     13.33 o 
  -4   5  12     1196.18     1250.40     49.69 o 
  -3   5  12      141.38      135.01     10.42 o 
  -2   5  12       73.76       71.32      8.14 o 
  -1   5  12       43.00       57.63     12.18 o 
   0   5  12      640.98      661.31     17.57 o 
   1   5  12      199.75      215.42     15.38 o 
   2   5  12        0.56       -5.43      5.43 o 
   3   5  12        1.55        3.17     11.54 o 
   4   5  12       15.71       16.51     14.10 o 
   5   5  12       13.14        9.04      6.26 o 
   6   5  12      108.64      103.30     11.00 o 
   7   5  12        8.27      -20.08     20.08 o 
  -8   6  12       16.97       28.63     14.95 o 
  -7   6  12       10.90       27.16     10.06 o 
  -6   6  12       45.88       14.33     16.45 o 
  -5   6  12       63.06       70.32     12.32 o 
  -4   6  12        0.48       -1.14     11.75 o 
  -3   6  12        2.97        4.95      9.03 o 
  -2   6  12        4.78       -1.96      6.27 o 
  -1   6  12      485.97      493.32     39.95 o 
   0   6  12        0.03       -1.93     10.68 o 
   1   6  12      308.50      292.23     10.55 o 
   2   6  12      567.00      529.52     18.79 o 
   3   6  12       48.90       46.02      6.75 o 
   4   6  12       10.39       19.42      6.79 o 
   5   6  12       12.66        9.80      8.40 o 
   6   6  12       68.08       69.22     12.82 o 
   7   6  12       10.30       -8.97     22.22 o 
  -7   7  12        2.29       -5.32      8.55 o 
  -6   7  12       52.91       43.60     10.22 o 
  -5   7  12      211.32      237.89     21.52 o 
  -4   7  12      119.44      128.38     37.60 o 
  -3   7  12       59.83       51.77     12.09 o 
  -2   7  12       10.92       10.96      9.94 o 
  -1   7  12       25.56        4.32      8.58 o 
   0   7  12       29.34       13.98     14.10 o 
   1   7  12       10.97       17.98      8.14 o 
   2   7  12       77.39       66.98     12.82 o 
   3   7  12      235.04      265.77     24.35 o 
   4   7  12        4.57       -0.27      7.69 o 
   5   7  12        4.96        4.62      9.54 o 
   6   7  12        7.42        8.12     11.96 o 
  -7   8  12        2.02      -10.15     10.15 o 
  -6   8  12       23.23       33.60     11.32 o 
  -5   8  12       47.73       60.28     11.33 o 
  -4   8  12       19.90       24.35     11.25 o 
  -3   8  12        0.92        4.65      8.88 o 
  -2   8  12       34.26       51.96     12.68 o 
  -1   8  12      137.26      134.66     16.89 o 
   0   8  12       21.53       13.77     10.22 o 
   1   8  12       11.01       15.48      9.94 o 
   2   8  12       30.26       37.44     12.18 o 
   3   8  12       72.11       58.20     13.24 o 
   4   8  12        6.90        9.79     12.29 o 
   5   8  12        8.23       17.56      9.72 o 
   6   8  12       11.15       12.39     15.38 o 
  -6   9  12        3.13       12.04     11.47 o 
  -5   9  12        0.00       15.48      9.34 o 
  -4   9  12       20.96       40.75     13.46 o 
  -3   9  12        9.04       -8.03     11.30 o 
  -2   9  12        8.94       11.62     12.98 o 
  -1   9  12        0.40       -7.13     14.74 o 
   0   9  12      124.85      101.87     14.05 o 
   1   9  12       11.94       40.27     13.44 o 
   2   9  12        2.80        3.60     13.12 o 
   3   9  12       97.28       74.08     16.75 o 
   4   9  12       44.99       53.97     13.68 o 
   5   9  12        1.92        3.06     19.87 o 
  -6  10  12        2.33        6.80     17.80 o 
  -5  10  12        6.51       35.47     16.31 o 
  -4  10  12        9.41       -0.08     10.68 o 
  -3  10  12        0.03       -3.20     12.62 o 
  -2  10  12       89.02      105.94     18.12 o 
  -1  10  12        4.80       -2.38     11.46 o 
   0  10  12        1.27      -10.83     10.83 o 
   1  10  12       14.67       -3.76     11.38 o 
   2  10  12        1.42        9.24     14.74 o 
   3  10  12      101.89       99.19     17.95 o 
   4  10  12        2.28        0.90     11.85 o 
  -5  11  12       64.97       99.46     20.39 o 
  -4  11  12       92.67       86.93     19.33 o 
  -3  11  12       41.06       46.82     18.37 o 
  -2  11  12        0.45      -12.42     13.78 o 
  -1  11  12       32.53       14.95     14.07 o 
   0  11  12       13.69       24.38     13.04 o 
   1  11  12        0.12        0.43     23.93 o 
   2  11  12       25.43       12.53     16.41 o 
   3  11  12       15.37       20.21     16.49 o 
  -3  12  12       44.96       62.87     20.01 o 
  -2  12  12        2.98        1.96     14.46 o 
  -1  12  12        0.00       -3.01     17.94 o 
   0  12  12       14.33       46.73     17.45 o 
   1  12  12        0.53       17.16     14.65 o 
   2  12  12       16.09        1.53     21.58 o 
  -9   1  13       32.27       49.66     16.31 o 
  -8   1  13       20.54       30.70     10.72 o 
  -7   1  13       78.75       58.87      8.20 o 
  -6   1  13       65.31       54.48      6.26 o 
  -5   1  13      560.61      581.26     28.20 o 
  -4   1  13       39.33       39.15      5.11 o 
  -3   1  13      114.61      117.00      7.27 o 
  -2   1  13      527.98      560.55     20.39 o 
  -1   1  13        0.26        1.57      5.72 o 
   0   1  13       66.75       54.11      6.37 o 
   1   1  13       11.46        8.55      5.84 o 
   2   1  13      436.17      415.33     17.09 o 
   3   1  13       11.98       13.76      4.50 o 
   4   1  13      279.70      319.81     14.74 o 
   5   1  13      140.52      119.55     14.31 o 
   6   1  13       22.43       16.93     10.47 o 
   7   1  13      113.98      112.41     20.53 o 
  -9   2  13      175.04      175.52     29.45 o 
  -8   2  13        5.10        7.79     11.17 o 
  -7   2  13        3.61        6.57      7.70 o 
  -6   2  13       96.68       86.74      7.69 o 
  -5   2  13        1.32       -4.14      4.91 o 
  -4   2  13      202.53      190.81      7.84 o 
  -3   2  13       53.31       43.39      4.93 o 
  -2   2  13      487.08      522.29     45.29 o 
  -1   2  13      314.81      296.00     30.76 o 
   0   2  13       16.83       27.90      8.76 o 
   1   2  13        0.08       -3.15      4.72 o 
   2   2  13       46.27       40.96     14.53 o 
   3   2  13      233.62      208.38     10.56 o 
   4   2  13        5.67       -2.85      4.98 o 
   5   2  13       35.15       38.16      7.90 o 
   6   2  13       45.50       51.70      8.01 o 
   7   2  13        4.00       16.24     19.65 o 
  -8   3  13        1.01       11.13      9.96 o 
  -7   3  13       16.46       13.56     11.75 o 
  -6   3  13       17.49       30.60      7.79 o 
  -5   3  13        4.25        3.61      5.98 o 
  -4   3  13      513.46      524.11     17.67 o 
  -3   3  13       72.78       65.94      7.90 o 
  -2   3  13      120.15      115.27      6.62 o 
  -1   3  13       40.77       42.11     12.39 o 
   0   3  13       19.17       25.81      5.95 o 
   1   3  13       12.72       15.67      7.05 o 
   2   3  13       55.30       51.21      7.54 o 
   3   3  13        0.00       -1.31      4.81 o 
   4   3  13        8.02        6.18      4.92 o 
   5   3  13       20.88       22.84      5.77 o 
   6   3  13       18.28       23.99     19.87 o 
   7   3  13        5.66       12.39     17.95 o 
  -8   4  13       51.05       43.26     14.10 o 
  -7   4  13       18.36        8.40     11.18 o 
  -6   4  13       17.79       36.35      9.00 o 
  -5   4  13       10.80       11.92      7.06 o 
  -4   4  13        2.61       10.10      7.54 o 
  -3   4  13       88.98       71.28      8.58 o 
  -2   4  13        1.71       -1.19      6.06 o 
  -1   4  13       21.37       18.03      6.75 o 
   0   4  13       29.40       35.98      7.25 o 
   1   4  13        2.70        8.22      8.97 o 
   2   4  13        0.47       -1.23      4.58 o 
   3   4  13       79.09       86.41      6.95 o 
   4   4  13        0.70       -2.10      8.33 o 
   5   4  13       29.61       14.55      6.14 o 
   6   4  13       12.47       11.33      7.90 o 
   7   4  13       33.87       53.84     25.21 o 
  -8   5  13        2.97       -0.37      9.32 o 
  -7   5  13       12.69       27.26     14.95 o 
  -6   5  13      144.43      160.19     38.46 o 
  -5   5  13      301.54      248.65     19.87 o 
  -4   5  13      115.19       96.28     11.18 o 
  -3   5  13      239.69      270.36     26.49 o 
  -2   5  13       73.02       76.54      8.51 o 
  -1   5  13       75.78       63.49     10.68 o 
   0   5  13        0.00        2.99      2.86 o 
   1   5  13      967.14      993.97     49.35 o 
   2   5  13       11.23        0.62      6.08 o 
   3   5  13        9.79       11.85      8.97 o 
   4   5  13      385.06      361.32     20.32 o 
   5   5  13       71.75       81.38      9.12 o 
   6   5  13        3.16       23.50     11.54 o 
   7   5  13       21.03       38.03     26.06 o 
  -8   6  13       54.43       32.90     16.66 o 
  -7   6  13        1.29       -5.12      8.35 o 
  -6   6  13      161.29      188.72     17.04 o 
  -5   6  13       23.03       25.54     10.88 o 
  -4   6  13       98.90       74.74     10.65 o 
  -3   6  13        5.04       18.66     10.72 o 
  -2   6  13      356.09      349.70     24.20 o 
  -1   6  13      363.39      409.06     20.68 o 
   0   6  13      309.59      286.49     21.00 o 
   1   6  13      674.38      653.40     21.96 o 
   2   6  13        0.10        1.69     10.47 o 
   3   6  13        0.02       -0.85      6.11 o 
   4   6  13       30.14       31.70      7.69 o 
   5   6  13       26.07       20.74      9.03 o 
   6   6  13        9.66       11.11      9.83 o 
  -7   7  13        2.04       -4.27      9.97 o 
  -6   7  13       51.30       87.86     17.73 o 
  -5   7  13       60.86       67.11     15.26 o 
  -4   7  13      162.19      187.29     36.96 o 
  -3   7  13       24.08        3.60     14.10 o 
  -2   7  13       33.86       26.36     11.91 o 
  -1   7  13        0.01       -6.03     12.23 o 
   0   7  13        3.12       -2.29     11.32 o 
   1   7  13        1.55       11.61      8.82 o 
   2   7  13      212.96      167.63     16.94 o 
   3   7  13      176.86      173.47     11.64 o 
   4   7  13       77.32       85.34     17.52 o 
   5   7  13       61.96       76.87     11.37 o 
   6   7  13       22.38       61.96     16.66 o 
  -7   8  13        6.43        2.40     17.52 o 
  -6   8  13       38.47       33.18     10.46 o 
  -5   8  13        0.41      -10.39     10.39 o 
  -4   8  13       67.94       72.75     15.69 o 
  -3   8  13       16.65       33.72     13.74 o 
  -2   8  13        4.13       13.26     11.30 o 
  -1   8  13        7.38        5.10     12.77 o 
   0   8  13      146.36      171.21     20.30 o 
   1   8  13        3.87        5.03      8.01 o 
   2   8  13        0.20      -11.07     11.07 o 
   3   8  13       69.29       44.17     13.96 o 
   4   8  13        2.13      -12.27     20.51 o 
   5   8  13        8.24       15.30     14.53 o 
  -6   9  13       25.19       52.02     16.72 o 
  -5   9  13        1.41        3.17     11.62 o 
  -4   9  13       35.32       80.82     15.57 o 
  -3   9  13        7.66       -0.28     16.45 o 
  -2   9  13       39.10       39.66     11.33 o 
  -1   9  13      222.70      219.69     21.52 o 
   0   9  13       18.31       14.85     19.44 o 
   1   9  13        0.05       -4.50     10.16 o 
   2   9  13       22.83        8.41     14.23 o 
   3   9  13        2.31        2.35     13.89 o 
   4   9  13        1.74        0.76     11.50 o 
   5   9  13       26.73       42.68     16.66 o 
  -5  10  13        0.22       27.85     15.81 o 
  -4  10  13       36.16       31.05     12.84 o 
  -3  10  13       48.36       57.89     18.31 o 
  -2  10  13        2.87        3.03     11.94 o 
  -1  10  13       11.05        8.67     12.31 o 
   0  10  13       19.53       23.82     21.79 o 
   1  10  13       20.00       22.32     17.19 o 
   2  10  13       18.81       29.17     14.74 o 
   3  10  13        1.18        1.41     15.49 o 
   4  10  13        0.10      -11.76     11.76 o 
  -4  11  13       70.66      110.67     17.96 o 
  -3  11  13        9.30       15.40     21.15 o 
  -2  11  13        6.75        9.76     19.65 o 
  -1  11  13        0.04      -19.87     19.87 o 
   0  11  13        7.28       39.65     46.57 o 
   1  11  13        0.33       -0.17     25.21 o 
   2  11  13       39.74       55.89     21.58 o 
   3  11  13        0.98        4.71     22.43 o 
  -2  12  13       13.03       33.56     29.06 o 
  -1  12  13       17.52       31.52     19.95 o 
   0  12  13       62.07       57.94     22.65 o 
   1  12  13        5.81       -5.82     16.66 o 
  -8   0  14        6.86       16.24     14.53 o 
  -7   0  14      161.92      142.28     20.08 o 
  -6   0  14        0.51        0.00      7.69 o 
  -5   0  14      116.27       94.43      9.83 o 
  -4   0  14       30.81       26.06      7.26 o 
  -3   0  14        0.15        0.43      9.40 o 
  -2   0  14       12.58        3.85      6.41 o 
  -1   0  14      174.55      175.61     12.82 o 
   0   0  14       96.10       72.21     11.54 o 
   1   0  14       72.92       78.19     10.68 o 
   2   0  14      142.99      163.22     14.53 o 
   3   0  14       60.95       70.07     10.68 o 
   4   0  14       23.87       21.36      8.55 o 
   5   0  14      414.29      435.83     28.63 o 
   6   0  14       87.04       96.14     15.38 o 
   7   0  14      106.29       94.43     33.76 o 
  -8   1  14       35.95       31.79     17.73 o 
  -7   1  14       80.06       71.16     13.25 o 
  -6   1  14      207.45      185.63     10.12 o 
  -5   1  14      106.67      104.44      8.97 o 
  -4   1  14       15.86       16.66      4.50 o 
  -3   1  14       24.88       31.50     12.39 o 
  -2   1  14      196.62      192.85      9.24 o 
  -1   1  14      328.35      368.70     15.86 o 
   0   1  14      132.93      103.56      8.21 o 
   1   1  14      662.76      693.56     23.71 o 
   2   1  14       16.11       24.24      6.93 o 
   3   1  14        6.84        2.99      5.03 o 
   4   1  14       12.11       16.62      7.48 o 
   5   1  14       64.06       83.70      9.19 o 
   6   1  14      235.95      242.17     16.52 o 
   7   1  14       11.30        7.24     19.23 o 
  -8   2  14        7.40       -3.64     10.04 o 
  -7   2  14        1.29       -1.92     11.18 o 
  -6   2  14        0.92       13.32      6.95 o 
  -5   2  14      646.98      684.48     22.98 o 
  -4   2  14        2.61        3.74      4.20 o 
  -3   2  14        8.21       10.95      4.66 o 
  -2   2  14      296.05      263.36     12.82 o 
  -1   2  14       97.95       95.78      8.44 o 
   0   2  14        1.61        2.82      5.41 o 
   1   2  14       11.43        1.36      4.92 o 
   2   2  14        2.17        7.01      6.06 o 
   3   2  14        0.01        4.70      6.41 o 
   4   2  14       40.38       45.08      8.33 o 
   5   2  14        7.25       10.44      6.06 o 
   6   2  14       15.16        6.27      7.80 o 
   7   2  14        3.26       -1.71     17.09 o 
  -8   3  14      125.04      136.00     24.35 o 
  -7   3  14       20.95       37.91     12.95 o 
  -6   3  14        0.20       17.22      9.65 o 
  -5   3  14        5.37       10.33      5.41 o 
  -4   3  14       44.52       33.54      4.91 o 
  -3   3  14      157.60      153.97      8.24 o 
  -2   3  14        3.74       -0.30      3.86 o 
  -1   3  14       38.69       41.15      6.63 o 
   0   3  14       15.41       17.44      8.97 o 
   1   3  14        0.65        0.20      5.72 o 
   2   3  14        0.01        8.96      7.05 o 
   3   3  14        4.19        8.30      5.55 o 
   4   3  14       29.59       18.85      6.62 o 
   5   3  14        0.01        2.53      5.77 o 
   6   3  14        7.06        2.59      8.46 o 
   7   3  14       14.85       48.28     26.06 o 
  -8   4  14        7.10       19.18     15.60 o 
  -7   4  14      136.01      177.89     18.54 o 
  -6   4  14        2.19       -0.94     10.95 o 
  -5   4  14       34.76       23.96     10.90 o 
  -4   4  14       32.14        9.14     16.24 o 
  -3   4  14        1.83        3.35      7.54 o 
  -2   4  14       11.49       10.37      4.91 o 
  -1   4  14       79.40       74.71     12.39 o 
   0   4  14       48.78       43.37      8.09 o 
   1   4  14      115.70      131.47      7.69 o 
   2   4  14       73.05       74.09      6.46 o 
   3   4  14      185.69      186.74     18.37 o 
   4   4  14      135.45      158.63     13.46 o 
   5   4  14        2.44       -4.32      8.01 o 
   6   4  14        4.50        7.26     11.96 o 
  -8   5  14       34.52       32.60     14.74 o 
  -7   5  14        1.33      -11.13     11.13 o 
  -6   5  14       33.44       36.92     15.38 o 
  -5   5  14        5.41      -11.17     11.17 o 
  -4   5  14      339.14      359.71     46.15 o 
  -3   5  14      552.65      693.61     48.92 o 
  -2   5  14      122.61      116.22     13.63 o 
  -1   5  14      740.67      765.97     40.34 o 
   0   5  14       28.39       36.68     15.81 o 
   1   5  14      310.90      341.88     32.69 o 
   2   5  14        4.25        2.46      5.55 o 
   3   5  14      145.10      127.55      9.24 o 
   4   5  14       27.52       30.07     18.59 o 
   5   5  14        1.54        5.01      7.42 o 
   6   5  14        0.39       -8.12      9.40 o 
  -7   6  14       10.30        9.31     23.93 o 
  -6   6  14       22.30       21.40     25.85 o 
  -5   6  14      108.61       82.70     15.40 o 
  -4   6  14       22.97       21.26     17.52 o 
  -3   6  14        0.18       -8.41      8.99 o 
  -2   6  14      134.92      111.80     23.07 o 
  -1   6  14       51.63       65.22     10.76 o 
   0   6  14      206.54      217.04     26.28 o 
   1   6  14      194.61      186.03      9.69 o 
   2   6  14       56.57       58.33      7.64 o 
   3   6  14        0.21       -0.28      6.47 o 
   4   6  14       73.63       75.87     11.09 o 
   5   6  14       35.81       41.92     10.97 o 
   6   6  14        4.73       16.66     14.10 o 
  -7   7  14        0.77       -0.24      8.75 o 
  -6   7  14       52.36       62.98     15.09 o 
  -5   7  14       20.39       18.04     12.82 o 
  -4   7  14      176.00      219.27     22.07 o 
  -3   7  14       46.93       34.10     11.85 o 
  -2   7  14        9.57       12.43     10.20 o 
  -1   7  14        1.64        5.47      8.44 o 
   0   7  14       43.32       41.99     10.47 o 
   1   7  14       27.00       27.89      9.43 o 
   2   7  14        8.62        0.88      9.19 o 
   3   7  14       93.44      102.75     16.45 o 
   4   7  14       34.00       16.80     14.53 o 
   5   7  14       20.14       16.25      7.89 o 
  -6   8  14       32.31       24.51     11.70 o 
  -5   8  14        0.46        8.92     12.96 o 
  -4   8  14        7.44       39.47     14.95 o 
  -3   8  14       83.70       52.56     14.50 o 
  -2   8  14       18.70        5.64     11.38 o 
  -1   8  14      112.12       96.83     14.05 o 
   0   8  14        6.71       13.46     24.35 o 
   1   8  14       20.97       12.41     12.82 o 
   2   8  14        8.82        4.12     18.59 o 
   3   8  14       27.37       25.13     12.82 o 
   4   8  14        0.02       -5.72     10.42 o 
   5   8  14        0.64      -12.68     12.68 o 
  -6   9  14        4.82       15.84     16.28 o 
  -5   9  14       30.96       42.98     17.09 o 
  -4   9  14       16.24       18.25     13.73 o 
  -3   9  14        5.00       -2.87     12.25 o 
  -2   9  14       34.41       66.49     15.71 o 
  -1   9  14       15.85       50.84     12.42 o 
   0   9  14       18.49       11.80     14.49 o 
   1   9  14        4.12        2.89     14.54 o 
   2   9  14        9.25       12.94     10.46 o 
   3   9  14       42.60       54.78     18.37 o 
   4   9  14       52.42       41.67     12.41 o 
  -5  10  14       18.00       36.18     20.94 o 
  -4  10  14       42.67       33.78     18.70 o 
  -3  10  14        3.31      -11.91     41.87 o 
  -2  10  14        6.67       14.93     22.43 o 
  -1  10  14       66.46       89.72     18.66 o 
   0  10  14       14.01        8.47     25.21 o 
   1  10  14        0.63        6.44     13.07 o 
   2  10  14        0.72       -3.58     13.13 o 
   3  10  14        1.32        4.54     13.02 o 
  -3  11  14       87.50       95.03     22.00 o 
  -2  11  14       58.02       48.19     16.79 o 
  -1  11  14       49.74       36.23     16.02 o 
   0  11  14        0.02       12.16     37.60 o 
   1  11  14       28.89       51.54     36.75 o 
   2  11  14        6.58       66.01     20.54 o 
  -8   1  15       12.92       19.90     25.00 o 
  -7   1  15       33.73       29.90      9.43 o 
  -6   1  15       12.49       22.46     23.71 o 
  -5   1  15       56.49       49.17      7.36 o 
  -4   1  15       15.82       14.19      9.40 o 
  -3   1  15       46.77       56.80     10.04 o 
  -2   1  15      190.19      217.49     12.59 o 
  -1   1  15        0.52        6.92      5.28 o 
   0   1  15       87.41       87.02      9.00 o 
   1   1  15      158.57      163.45     10.52 o 
   2   1  15      200.67      203.75     11.77 o 
   3   1  15       63.59       82.47     15.60 o 
   4   1  15       15.99       19.28      8.55 o 
   5   1  15        0.01        3.86     10.90 o 
   6   1  15       70.09       86.81     20.72 o 
   7   1  15       10.77       21.31     17.74 o 
  -8   2  15       21.75       13.51     13.81 o 
  -7   2  15        2.38       16.43     11.77 o 
  -6   2  15       69.02       85.41     21.15 o 
  -5   2  15      393.28      358.20     20.94 o 
  -4   2  15      412.31      475.88     19.01 o 
  -3   2  15       39.43       42.93      7.48 o 
  -2   2  15      228.64      217.58     12.99 o 
  -1   2  15       13.95        2.95      5.75 o 
   0   2  15        5.21        4.80      7.66 o 
   1   2  15       35.47       33.40     19.01 o 
   2   2  15        0.38       -4.49      6.64 o 
   3   2  15       72.34       69.84      9.61 o 
   4   2  15       14.11        6.48     14.53 o 
   5   2  15       82.31       83.21      9.82 o 
   6   2  15       18.83       26.06     11.11 o 
  -8   3  15       20.74       35.96     14.65 o 
  -7   3  15        4.17       -7.03     11.98 o 
  -6   3  15        6.92        1.13      9.63 o 
  -5   3  15       70.22       80.54      9.39 o 
  -4   3  15       41.22       25.33      6.84 o 
  -3   3  15      510.09      546.03     22.84 o 
  -2   3  15      658.99      676.22     28.07 o 
  -1   3  15      146.45      144.99     11.63 o 
   0   3  15       21.97       11.96      8.33 o 
   1   3  15      533.46      524.31     23.41 o 
   2   3  15        3.02       22.25      7.69 o 
   3   3  15       22.52       11.31     10.90 o 
   4   3  15        4.46        6.52      6.60 o 
   5   3  15       13.94       12.82      7.69 o 
   6   3  15       10.18       34.61     13.67 o 
  -8   4  15        3.46        1.22     14.80 o 
  -7   4  15        0.09       -0.98     12.41 o 
  -6   4  15        0.04        6.34     12.54 o 
  -5   4  15        0.37       -3.42      7.54 o 
  -4   4  15       14.83       52.97     29.06 o 
  -3   4  15       81.57       66.91     21.79 o 
  -2   4  15       49.45       41.61     10.04 o 
  -1   4  15       10.87       21.35      7.97 o 
   0   4  15      213.29      189.78     19.35 o 
   1   4  15       24.80       40.43     15.60 o 
   2   4  15        7.52       11.28      6.46 o 
   3   4  15       47.12       49.54      7.42 o 
   4   4  15       34.67       27.56      8.92 o 
   5   4  15       10.15        8.69      8.51 o 
   6   4  15        0.18       -2.56     10.25 o 
  -7   5  15       18.35       25.80     15.81 o 
  -6   5  15       11.79       15.63     13.12 o 
  -5   5  15       77.77      110.67     13.64 o 
  -4   5  15        0.27       -0.01     10.47 o 
  -3   5  15        0.13       13.31     11.93 o 
  -2   5  15       16.69       16.39      9.70 o 
  -1   5  15        0.04       13.89     15.17 o 
   0   5  15      264.08      266.44     11.83 o 
   1   5  15      107.13      119.81      8.53 o 
   2   5  15      109.00       94.00     17.95 o 
   3   5  15       29.86       28.66      7.52 o 
   4   5  15       11.17       12.74     24.57 o 
   5   5  15        0.10        5.26      9.49 o 
   6   5  15       17.81       35.89     13.25 o 
  -7   6  15       15.06        6.57     12.18 o 
  -6   6  15       16.14       -0.75     24.78 o 
  -5   6  15       14.02       27.91     23.07 o 
  -4   6  15       73.74       69.81     15.30 o 
  -3   6  15        3.22       -4.69      7.70 o 
  -2   6  15        4.72        3.15     12.38 o 
  -1   6  15      208.43      231.98     18.68 o 
   0   6  15        4.42        1.62     17.52 o 
   1   6  15        3.75        0.78      4.78 o 
   2   6  15        0.27       -2.49      6.63 o 
   3   6  15      268.04      277.04     17.21 o 
   4   6  15       69.94       67.10     20.51 o 
   5   6  15        1.21        2.17      9.96 o 
  -6   7  15        2.66       -8.94     16.45 o 
  -5   7  15       59.23       48.21     12.84 o 
  -4   7  15      131.62      139.67     27.77 o 
  -3   7  15       95.12       87.84     17.33 o 
  -2   7  15       82.64       63.37     13.95 o 
  -1   7  15       74.35       62.22     16.00 o 
   0   7  15       17.33       25.37     13.45 o 
   1   7  15        8.68       20.30     13.12 o 
   2   7  15      389.22      366.01     47.21 o 
   3   7  15        8.22        0.06      7.22 o 
   4   7  15        3.80       16.98      9.09 o 
   5   7  15       52.64       32.94     12.65 o 
  -6   8  15       53.14       13.27     11.00 o 
  -5   8  15        0.04        4.67     14.67 o 
  -4   8  15       16.11       39.78     14.45 o 
  -3   8  15       77.14       83.43     17.03 o 
  -2   8  15      321.88      312.74     27.17 o 
  -1   8  15       33.96       30.38     11.68 o 
   0   8  15       92.72       99.95     16.77 o 
   1   8  15       60.35       47.87     12.71 o 
   2   8  15      157.58      188.22     19.91 o 
   3   8  15      120.02       87.70     15.80 o 
   4   8  15        6.89       17.86     14.05 o 
  -5   9  15       57.97       47.76     15.14 o 
  -4   9  15       64.51       71.49     17.58 o 
  -3   9  15       23.64       20.00     11.96 o 
  -2   9  15        0.50       40.00     20.51 o 
  -1   9  15       51.39       52.80     26.28 o 
   0   9  15       24.72       24.35     13.33 o 
   1   9  15        4.38        2.44     10.22 o 
   2   9  15        2.53        2.10     35.89 o 
   3   9  15        0.10      -12.06     12.06 o 
   4   9  15       62.54       66.78     18.36 o 
  -4  10  15       10.44       22.66     22.43 o 
  -3  10  15       11.70       30.45     11.49 o 
  -2  10  15       60.20       49.19     20.18 o 
  -1  10  15        1.59        8.93     18.59 o 
   0  10  15        5.39        3.42     13.89 o 
   1  10  15        1.65       10.55     12.65 o 
   2  10  15        0.35       -0.02     17.73 o 
   3  10  15        5.98        5.04     14.47 o 
  -2  11  15        2.86       23.53     20.51 o 
  -1  11  15        1.13      -17.37     26.92 o 
   0  11  15        0.66       -4.81     40.81 o 
   1  11  15        5.03       41.28     15.60 o 
  -8   0  16       67.55       81.61     23.07 o 
  -7   0  16       95.98      122.20     24.78 o 
  -6   0  16       14.11        5.13     10.25 o 
  -5   0  16       92.02       73.92     12.39 o 
  -4   0  16      180.32      195.27     16.24 o 
  -3   0  16       11.46        1.28     15.38 o 
  -2   0  16      265.68      341.82     27.35 o 
  -1   0  16       41.02       35.46     13.67 o 
   0   0  16       92.43       86.74     20.94 o 
   1   0  16        8.14       13.67     10.68 o 
   3   0  16       12.29        2.99     14.53 o 
   4   0  16       63.65       51.70     12.39 o 
   5   0  16       12.40       22.22     16.24 o 
  -8   1  16       18.17       26.64     13.44 o 
  -7   1  16        0.21       -8.50      9.63 o 
  -6   1  16        8.14        5.13      8.08 o 
  -5   1  16      117.22      133.76     10.52 o 
  -4   1  16        0.00        0.47      8.12 o 
  -3   1  16       20.86       29.75      7.30 o 
  -2   1  16      118.28      153.93     14.93 o 
  -1   1  16       55.52       60.12     10.88 o 
   0   1  16      138.26      135.60     12.80 o 
   1   1  16       84.87       90.37     12.17 o 
   2   1  16      206.78      220.92     18.10 o 
   3   1  16       18.21       37.25     20.08 o 
   4   1  16       20.01       14.84      9.13 o 
   5   1  16        2.10       14.53     12.39 o 
   6   1  16        9.80       11.96     21.36 o 
  -8   2  16        8.78       18.92     13.33 o 
  -7   2  16       48.59       68.99     13.59 o 
  -6   2  16      126.58      123.19     15.50 o 
  -5   2  16        3.48       -5.18      8.19 o 
  -4   2  16        0.37       -0.02      6.01 o 
  -3   2  16       89.65       93.70      9.31 o 
  -2   2  16       40.12       26.67     10.25 o 
  -1   2  16        6.47        0.14     10.65 o 
   0   2  16      467.22      533.79     36.96 o 
   1   2  16        0.58       -2.11      7.10 o 
   2   2  16      127.19      161.47     15.24 o 
   3   2  16       34.27       43.66     15.17 o 
   4   2  16       45.72       45.37     10.43 o 
   5   2  16       14.36       31.67      8.24 o 
   6   2  16       26.89       37.17     27.35 o 
  -7   3  16       21.33       33.20     13.96 o 
  -6   3  16        8.92        9.07     10.10 o 
  -5   3  16      169.29      197.48     37.60 o 
  -4   3  16      296.05      331.41     19.15 o 
  -3   3  16      376.49      388.97     26.28 o 
  -2   3  16       67.26       54.91      6.39 o 
  -1   3  16      170.98      185.55     25.21 o 
   0   3  16      181.00      213.88     18.59 o 
   1   3  16       10.49        1.07     17.95 o 
   2   3  16       21.43       25.12      8.00 o 
   3   3  16        1.65       -7.13     17.09 o 
   4   3  16        5.13        8.18      6.46 o 
   5   3  16       71.00       55.55     13.04 o 
   6   3  16        0.97      -22.65     22.65 o 
  -7   4  16       11.40       22.87     13.72 o 
  -6   4  16        1.14       20.53     12.82 o 
  -5   4  16        1.33        9.19      8.51 o 
  -4   4  16       13.94        8.35     11.91 o 
  -3   4  16        5.23        4.63      5.98 o 
  -2   4  16        1.54        3.97      3.76 o 
  -1   4  16      160.14      111.45     12.98 o 
   0   4  16      332.25      318.62     23.05 o 
   1   4  16       53.95       62.52     14.10 o 
   2   4  16        0.56       -1.59      7.96 o 
   3   4  16       63.25       62.31     16.24 o 
   4   4  16        7.16       44.21      9.75 o 
   5   4  16       34.18       60.12     16.88 o 
   6   4  16        3.33       32.05     23.93 o 
  -7   5  16       13.35       24.39     12.08 o 
  -6   5  16       14.35       26.02     13.85 o 
  -5   5  16       21.34       25.57     12.52 o 
  -4   5  16        0.10       24.60     11.59 o 
  -3   5  16       10.61        3.65     10.68 o 
  -2   5  16       11.36       -8.87     13.67 o 
  -1   5  16      106.79      102.66     15.38 o 
   0   5  16       17.58       15.65      4.02 o 
   1   5  16       78.77       91.43      8.41 o 
   2   5  16       95.26       75.87     10.10 o 
   3   5  16      127.82       99.20     12.88 o 
   4   5  16        4.07        2.86      7.70 o 
   5   5  16       26.05       19.40     10.34 o 
  -7   6  16        3.80        5.78     13.25 o 
  -6   6  16       41.89       45.63     14.74 o 
  -5   6  16        9.73       10.22     13.74 o 
  -4   6  16       27.62       36.22     16.06 o 
  -3   6  16        5.35        1.71     11.11 o 
  -2   6  16        3.77       11.11     11.11 o 
  -1   6  16       38.80       40.60     14.46 o 
   0   6  16       29.45       18.47     12.52 o 
   1   6  16       27.61       15.03      5.31 o 
   2   6  16       40.71       65.30      9.43 o 
   3   6  16        0.50       12.37      7.90 o 
   4   6  16       10.41       28.88     10.67 o 
   5   6  16        6.51        4.11     10.48 o 
  -6   7  16        0.14       -5.61     15.99 o 
  -5   7  16       36.01       54.58     15.29 o 
  -4   7  16       57.39       29.76     20.72 o 
  -3   7  16        6.20       18.02     13.13 o 
  -2   7  16        0.51        0.65     11.40 o 
  -1   7  16       11.98       12.79     12.71 o 
   0   7  16        8.02       26.15     11.50 o 
   1   7  16       32.92       48.81     17.73 o 
   2   7  16      114.49       69.11     14.23 o 
   3   7  16        8.74       18.35     14.19 o 
   4   7  16        0.57       -2.60     14.46 o 
  -5   8  16        1.89       20.69     26.49 o 
  -4   8  16        8.14      -15.18     15.81 o 
  -3   8  16       39.68       32.02     11.25 o 
  -2   8  16        0.50      -14.10     17.73 o 
  -1   8  16       30.70       33.15     12.04 o 
   0   8  16      151.47      167.29     18.74 o 
   1   8  16        6.49        7.66     11.30 o 
   2   8  16      245.14      228.58     27.11 o 
   3   8  16       10.83       -4.79     15.50 o 
   4   8  16       41.45       55.50     15.33 o 
  -5   9  16       52.81       58.48     16.60 o 
  -4   9  16        0.48       17.19     17.21 o 
  -3   9  16       84.38       77.86     19.75 o 
  -2   9  16        5.85       22.35     14.93 o 
  -1   9  16        2.15        6.32     16.46 o 
   0   9  16        8.11       32.73     17.82 o 
   1   9  16       13.15       -0.28     14.93 o 
   2   9  16       11.46       12.96     15.81 o 
   3   9  16       46.59       38.23     19.77 o 
  -3  10  16        2.67       -3.83     13.20 o 
  -2  10  16        8.52       29.46     15.53 o 
  -1  10  16        2.30       -3.57     16.89 o 
   0  10  16       12.33        3.20     25.85 o 
   1  10  16       24.13       66.69     20.84 o 
   2  10  16       25.00       69.39     31.62 o 
  -7   1  17       22.54       15.54     22.22 o 
  -6   1  17        0.38      -12.98     12.98 o 
  -5   1  17       90.46      101.34     15.81 o 
  -4   1  17       15.25       21.25      7.10 o 
  -3   1  17       40.73       42.02      9.77 o 
  -2   1  17       30.20       23.76     25.64 o 
  -1   1  17       83.98      102.12     13.03 o 
   0   1  17        9.69       10.62     10.46 o 
   1   1  17        2.64       11.96      8.85 o 
   2   1  17       32.52       23.71     11.33 o 
   3   1  17       26.15       29.91     10.68 o 
   4   1  17       16.26       46.04     17.30 o 
   5   1  17       53.69       54.11     13.89 o 
   6   1  17       16.77       50.42     28.20 o 
  -7   2  17       59.92       61.97     41.02 o 
  -6   2  17       76.34       59.74     15.03 o 
  -5   2  17       32.81       27.88     12.59 o 
  -4   2  17       92.27       88.53      9.54 o 
  -3   2  17       10.00        9.69     10.90 o 
  -2   2  17       44.82       30.05      8.40 o 
  -1   2  17        3.08        9.07     12.18 o 
   0   2  17       25.13       14.97      8.31 o 
   1   2  17        3.26       -5.17      7.75 o 
   2   2  17       66.06       58.06     17.73 o 
   3   2  17       16.16       22.19      9.39 o 
   4   2  17      123.56      116.12     14.03 o 
   5   2  17       10.01        3.95     11.09 o 
  -7   3  17        6.99       17.96     15.20 o 
  -6   3  17       36.40       49.62     14.60 o 
  -5   3  17       11.90        5.58     11.54 o 
  -4   3  17       40.76       30.88      8.02 o 
  -3   3  17      347.97      364.45     18.59 o 
  -2   3  17      248.25      245.85     15.46 o 
  -1   3  17      461.29      474.49     31.18 o 
   0   3  17      378.59      414.77     27.13 o 
   1   3  17       26.68       31.01     13.03 o 
   2   3  17      196.87      202.31     19.69 o 
   3   3  17       34.27       17.99     12.38 o 
   4   3  17       19.39       16.30      7.97 o 
   5   3  17        5.11        2.17     22.00 o 
  -7   4  17        0.08       -3.31     16.24 o 
  -6   4  17       11.32       19.47     12.16 o 
  -5   4  17       71.77       80.04     25.85 o 
  -4   4  17      368.86      401.05     68.36 o 
  -3   4  17        0.40        2.99      4.05 o 
  -2   4  17       29.36       31.42      9.61 o 
  -1   4  17      360.86      389.10     27.49 o 
   0   4  17      161.93      167.86     17.75 o 
   1   4  17      198.55      191.79     12.53 o 
   2   4  17       60.54       83.66     11.96 o 
   3   4  17       55.22       44.96     22.65 o 
   4   4  17       16.27       31.26      9.90 o 
   5   4  17       13.25       20.43     10.22 o 
  -7   5  17        0.10        1.76     12.41 o 
  -6   5  17        2.45       27.91     28.20 o 
  -5   5  17       16.43       31.33     14.95 o 
  -4   5  17        2.35        3.59     12.41 o 
  -3   5  17        0.06       -8.43     10.74 o 
  -2   5  17       28.20       33.34     12.68 o 
  -1   5  17       79.99       81.24     16.24 o 
   0   5  17       12.73        8.02      4.91 o 
   1   5  17        2.85       -5.60      5.60 o 
   2   5  17       13.12       17.74      8.33 o 
   3   5  17        2.71        7.33     15.60 o 
   4   5  17        1.88        1.66      9.43 o 
   5   5  17        1.11        1.36     10.78 o 
  -6   6  17        2.48       16.60     12.34 o 
  -5   6  17       39.10       33.31     13.86 o 
  -4   6  17      101.54       99.07     29.27 o 
  -3   6  17        2.00        1.26     14.80 o 
  -2   6  17       60.90       61.92     15.88 o 
  -1   6  17        7.13       24.80     12.62 o 
   0   6  17       13.99        9.76     11.86 o 
   1   6  17       91.98      104.26     16.02 o 
   2   6  17        0.49       -1.40      9.85 o 
   3   6  17        5.42       12.51      8.03 o 
   4   6  17       56.92       51.82     14.42 o 
  -6   7  17       34.13       40.38     18.92 o 
  -5   7  17       18.97       34.93     32.69 o 
  -4   7  17       81.26       90.52     18.97 o 
  -3   7  17       21.58        8.79     12.36 o 
  -2   7  17       43.32       22.28     16.02 o 
  -1   7  17       10.52       -9.06     10.42 o 
   0   7  17        0.67       -0.84     32.26 o 
   1   7  17       77.37       92.70     27.56 o 
   2   7  17      119.33      118.31     21.36 o 
   3   7  17        0.48      -13.84     14.47 o 
   4   7  17        0.52       -6.41     14.95 o 
  -5   8  17        1.49        7.52     13.41 o 
  -4   8  17       17.05       41.50     15.32 o 
  -3   8  17       69.36       72.46     16.16 o 
  -2   8  17        1.92       22.89     15.15 o 
  -1   8  17        0.26        1.31     12.51 o 
   0   8  17       18.22       56.88     17.45 o 
   1   8  17        0.00        4.09     13.46 o 
   2   8  17       74.82       68.59     22.65 o 
   3   8  17        3.00       23.97     14.77 o 
  -4   9  17       17.29       33.39     21.58 o 
  -3   9  17        7.41       -0.87     32.47 o 
  -2   9  17       31.27       23.59     13.84 o 
  -1   9  17      103.17      118.58     30.76 o 
   0   9  17        4.17      -16.91     16.91 o 
   1   9  17        1.64       10.15     16.45 o 
   2   9  17        0.75      -10.91     18.74 o 
  -2  10  17        1.07        6.38     14.66 o 
  -1  10  17       18.94       12.25     17.34 o 
   0  10  17        6.66       19.07     20.24 o 
  -7   0  18        1.79      -18.80     18.80 o 
  -6   0  18       27.67       26.06     17.95 o 
  -5   0  18       77.48       70.50     15.38 o 
  -4   0  18        0.29       25.64     15.81 o 
  -3   0  18       84.40       68.36     15.38 o 
  -2   0  18       13.28       25.21     14.10 o 
  -1   0  18        5.93        6.41     12.39 o 
   0   0  18       31.78       14.10     16.66 o 
   1   0  18      284.29      278.16     29.91 o 
   2   0  18       75.36       71.78     15.81 o 
   3   0  18        1.82       -4.27     16.66 o 
   4   0  18       53.72       40.16     18.80 o 
   5   0  18       63.82       48.28     20.08 o 
  -7   1  18        0.77       11.22     12.87 o 
  -6   1  18       21.16       19.89     15.81 o 
  -5   1  18        1.32      -13.02     13.02 o 
  -4   1  18       13.71        9.14     20.72 o 
  -3   1  18       32.98       37.62      8.31 o 
  -2   1  18       82.78      105.80     14.37 o 
  -1   1  18       27.63       24.43     12.84 o 
   0   1  18       72.61       64.07     13.13 o 
   1   1  18      124.23      123.14     14.35 o 
   2   1  18        4.62        8.55     11.48 o 
   3   1  18        0.03       -0.73     10.25 o 
   4   1  18        7.07        0.00     17.09 o 
   5   1  18       13.09       14.70     11.98 o 
  -7   2  18        3.18       11.96     19.65 o 
  -6   2  18       36.86       28.45     15.70 o 
  -5   2  18       49.79       35.25     12.41 o 
  -4   2  18       36.11       52.58     12.82 o 
  -3   2  18       35.64       27.43      8.19 o 
  -2   2  18       11.51       18.35     14.74 o 
  -1   2  18       20.57       14.53     18.37 o 
   0   2  18       69.84       60.67     14.65 o 
   1   2  18       38.80       17.87     10.76 o 
   2   2  18       37.89       30.90     12.29 o 
   3   2  18        5.09       13.77     13.86 o 
   4   2  18        0.06       -2.41     10.03 o 
   5   2  18        7.66      -10.91     10.91 o 
  -7   3  18        4.67        0.68     13.03 o 
  -6   3  18      157.40      173.01     21.56 o 
  -5   3  18        7.99       -5.13     14.80 o 
  -4   3  18       40.09       34.30     11.74 o 
  -3   3  18      129.61      132.20     22.00 o 
  -2   3  18       19.10       26.09      6.22 o 
  -1   3  18       29.09       59.27     20.94 o 
   0   3  18        3.30       -9.75      9.75 o 
   1   3  18       63.15       61.74     12.82 o 
   2   3  18        8.84        9.84     12.38 o 
   3   3  18       22.99       27.67     13.68 o 
   4   3  18      262.87      257.64     22.68 o 
   5   3  18        1.52       15.26      9.24 o 
  -6   4  18        0.83        3.43     13.24 o 
  -5   4  18      152.61      146.80     26.49 o 
  -4   4  18       14.12       11.99     10.42 o 
  -3   4  18      170.54      161.09     16.60 o 
  -2   4  18        0.51       12.63     13.72 o 
  -1   4  18       41.60       43.37     13.64 o 
   0   4  18       21.42       16.97     10.25 o 
   1   4  18        0.46       -5.63     14.74 o 
   2   4  18        2.31       -7.90      7.90 o 
   3   4  18       19.76       22.47     11.38 o 
   4   4  18       13.41       19.75     10.66 o 
   5   4  18       83.78       87.61     13.89 o 
  -6   5  18        6.15       -5.08     12.96 o 
  -5   5  18       18.32       22.38     12.80 o 
  -4   5  18      160.01      167.83     43.37 o 
  -3   5  18       49.59       43.00     17.73 o 
  -2   5  18        3.73        7.37     18.59 o 
  -1   5  18       27.40       47.82     15.27 o 
   0   5  18      141.36      127.46     22.86 o 
   1   5  18        0.78        1.44     10.90 o 
   2   5  18        1.13       10.71      8.38 o 
   3   5  18        0.99        0.95     20.72 o 
   4   5  18       45.75       51.30     12.09 o 
  -6   6  18       16.28       47.84     14.93 o 
  -5   6  18        0.38      -11.39     26.70 o 
  -4   6  18        1.89       -7.92     21.79 o 
  -3   6  18        0.68       11.77     15.17 o 
  -2   6  18       24.52       50.57     11.75 o 
  -1   6  18        0.07        2.42     25.42 o 
   0   6  18       46.43       49.63     35.46 o 
   1   6  18        7.66       14.20     14.95 o 
   2   6  18       15.53       32.01     18.37 o 
   3   6  18        0.02       -9.96     14.54 o 
   4   6  18        0.01        9.15     13.93 o 
  -5   7  18       25.81       25.07     20.51 o 
  -4   7  18        3.21        7.69     23.07 o 
  -3   7  18       12.70      -19.81     24.35 o 
  -2   7  18       56.02       36.68     18.80 o 
  -1   7  18        3.24        9.90     14.95 o 
   0   7  18       29.11       25.40     13.67 o 
   1   7  18      203.60      202.06     26.38 o 
   2   7  18       24.71       -3.77     26.92 o 
   3   7  18        6.30       11.22     13.19 o 
  -4   8  18        0.85       -1.66     15.54 o 
  -3   8  18       15.72      -14.62     16.72 o 
  -2   8  18        2.50       24.28     17.93 o 
  -1   8  18       16.10       15.62     19.31 o 
   0   8  18        0.19       -8.23     12.32 o 
   1   8  18      149.96      203.08     26.54 o 
   2   8  18       15.19       23.82     19.77 o 
  -3   9  18        7.99       15.72     15.64 o 
  -2   9  18        7.47        4.90     14.16 o 
  -1   9  18        0.77       11.16     15.81 o 
   0   9  18        3.58       18.86     16.50 o 
   1   9  18        0.06       -3.81     13.86 o 
  -6   1  19        9.89       13.85     11.98 o 
  -5   1  19        0.60      -10.95     11.85 o 
  -4   1  19        0.17       -1.25      9.51 o 
  -3   1  19        0.46       -9.36     10.68 o 
  -2   1  19       78.30      101.30     17.97 o 
  -1   1  19       22.06       39.19     13.59 o 
   0   1  19        2.85       10.79     13.25 o 
   1   1  19      101.53       78.46     13.72 o 
   2   1  19        6.14       10.50     11.14 o 
   3   1  19        3.65       22.29     17.09 o 
   4   1  19        0.14       14.01     16.66 o 
  -6   2  19       61.09       59.57     15.38 o 
  -5   2  19        3.66       36.77     16.46 o 
  -4   2  19        4.04       10.98     23.29 o 
  -3   2  19       47.80       33.84     11.30 o 
  -2   2  19       50.90       57.58     13.86 o 
  -1   2  19        4.58       18.08     15.17 o 
   0   2  19       21.70        4.37     13.28 o 
   1   2  19      374.34      388.96     32.13 o 
   2   2  19        1.98       -3.24     12.95 o 
   3   2  19       11.78       45.20     13.82 o 
   4   2  19       21.52       21.52     14.29 o 
  -6   3  19       24.20       37.60     12.82 o 
  -5   3  19      120.29      129.24     18.28 o 
  -4   3  19       96.19       63.78     34.82 o 
  -3   3  19       14.64       23.85     12.77 o 
  -2   3  19      245.71      261.92     23.10 o 
  -1   3  19        8.00       -6.84      9.40 o 
   0   3  19       65.40       72.55     14.33 o 
   1   3  19        7.56       17.67     12.29 o 
   2   3  19      115.80      134.34     16.30 o 
   3   3  19       90.56      115.37     15.38 o 
   4   3  19       14.24       22.69     11.06 o 
  -6   4  19        0.59        3.92     16.49 o 
  -5   4  19       60.65       64.07     15.09 o 
  -4   4  19        3.03       -4.53     10.47 o 
  -3   4  19        5.45        5.25     11.17 o 
  -2   4  19        0.01        3.39     11.22 o 
  -1   4  19       38.21       25.48     12.34 o 
   0   4  19       90.23       89.75     27.13 o 
   1   4  19      126.66      133.12     13.89 o 
   2   4  19       11.92       17.52      8.44 o 
   3   4  19        1.94        8.76     14.53 o 
   4   4  19       13.27       15.00     12.60 o 
  -5   5  19       25.06       28.70     29.27 o 
  -4   5  19       28.24       33.00     17.02 o 
  -3   5  19       46.14       63.93     13.81 o 
  -2   5  19        3.74       -8.12     21.79 o 
  -1   5  19       16.49       15.04     31.83 o 
   0   5  19        0.30       10.64     31.41 o 
   1   5  19       71.53       69.16     26.70 o 
   2   5  19        2.68       11.24     12.57 o 
   3   5  19        2.46       10.00     23.50 o 
  -5   6  19       29.72       35.52     17.21 o 
  -4   6  19       11.62        6.70     13.13 o 
  -3   6  19       51.68       43.41     15.91 o 
  -2   6  19       41.63       55.41     54.91 o 
  -1   6  19        2.73       -5.71     14.93 o 
   0   6  19        9.57       31.09     20.30 o 
   1   6  19       81.08      105.86     33.54 o 
   2   6  19        9.80       -9.34     23.93 o 
   3   6  19        0.02       14.07     17.40 o 
  -4   7  19       36.51       43.49     21.58 o 
  -3   7  19        8.06        2.04     16.22 o 
  -2   7  19       12.88       16.83     16.11 o 
  -1   7  19       12.35        2.17     22.22 o 
   0   7  19        9.02       32.03     16.28 o 
   1   7  19       14.36       -6.10     15.38 o 
   2   7  19        4.49      -14.57     14.57 o 
  -3   8  19        6.52       11.11     19.03 o 
  -2   8  19       19.05       25.79     21.15 o 
  -1   8  19       28.07       36.75     20.53 o 
   0   8  19       21.11       14.26     19.18 o 
   1   8  19        0.01       22.47     15.65 o 
  -6   0  20       76.72       83.32     20.94 o 
  -5   0  20        1.16      -16.66     16.66 o 
  -4   0  20       37.60       33.76     19.23 o 
  -3   0  20       31.95       29.06     21.36 o 
  -2   0  20       97.66       89.73     26.06 o 
  -1   0  20       23.64       26.49     17.95 o 
   0   0  20      101.28      118.36     29.48 o 
   1   0  20       49.77       49.14     20.51 o 
   2   0  20        0.93        7.69     20.94 o 
   3   0  20        3.66       14.10     14.10 o 
   4   0  20       26.47       14.53     22.22 o 
  -6   1  20        2.76       -7.87     12.59 o 
  -5   1  20        0.39       -1.55     13.25 o 
  -4   1  20        5.24      -10.35     16.45 o 
  -3   1  20       41.48       47.21     17.30 o 
  -2   1  20      242.54      313.11    111.52 o 
  -1   1  20       68.87       75.24     34.61 o 
   0   1  20        0.44        3.43     11.90 o 
   1   1  20       25.42       32.99     33.54 o 
   2   1  20       72.89      109.67     19.14 o 
   3   1  20        0.00       -5.60     10.78 o 
   4   1  20        5.72       -2.97     13.26 o 
  -6   2  20        5.86       17.07     14.45 o 
  -5   2  20       25.95       33.39     12.51 o 
  -4   2  20       43.96       52.27     14.05 o 
  -3   2  20       37.46       39.01     18.37 o 
  -2   2  20        0.00       -3.54     10.35 o 
  -1   2  20       43.07       34.71     12.68 o 
   0   2  20       32.27        9.93     23.71 o 
   1   2  20        1.87        2.03     14.93 o 
   2   2  20       59.46       73.32     17.09 o 
   3   2  20        9.12      -13.13     13.13 o 
   4   2  20       35.27       63.39     18.10 o 
  -5   3  20        5.60        7.18     12.31 o 
  -4   3  20       53.49       34.54     38.67 o 
  -3   3  20        6.92       14.31     13.55 o 
  -2   3  20       30.98       63.79     12.04 o 
  -1   3  20        9.68        8.38     10.87 o 
   0   3  20       94.37      100.94     22.86 o 
   1   3  20        7.50       -1.00     21.36 o 
   2   3  20       33.93       38.44     15.07 o 
   3   3  20       30.64        2.44     11.84 o 
  -5   4  20      120.82      102.39     19.50 o 
  -4   4  20       37.82       47.81     13.74 o 
  -3   4  20       30.91       63.39     31.41 o 
  -2   4  20       19.18       21.11     12.59 o 
  -1   4  20       11.89       -6.35     14.16 o 
   0   4  20       35.94       10.10     13.24 o 
   1   4  20       14.78       16.57     13.28 o 
   2   4  20        4.82        6.76     15.69 o 
   3   4  20       18.42       34.73     13.12 o 
  -5   5  20       32.58       32.42     17.66 o 
  -4   5  20        0.01       21.91     13.65 o 
  -3   5  20        0.18       -1.94     13.65 o 
  -2   5  20       29.05       39.64     17.66 o 
  -1   5  20       11.68       -0.25     12.17 o 
   0   5  20       32.74       14.75     17.24 o 
   1   5  20        4.24       -0.66     15.38 o 
   2   5  20        0.88       -1.23     16.18 o 
   3   5  20       14.04       32.28     18.55 o 
  -4   6  20        6.43       30.81     17.21 o 
  -3   6  20      128.52      177.42     49.35 o 
  -2   6  20        7.20       55.22     31.41 o 
  -1   6  20        3.80       -8.55     17.30 o 
   0   6  20        6.60        6.30     14.05 o 
   1   6  20       43.50       79.69     20.94 o 
   2   6  20        2.11        0.62     18.92 o 
  -3   7  20        3.70       12.48     14.93 o 
  -2   7  20       26.89       53.11     18.07 o 
  -1   7  20        3.66       -7.43     23.93 o 
   0   7  20       14.53       16.52     17.84 o 
   1   7  20       36.73       13.64     14.33 o 
  -5   1  21        1.02       -3.41     13.74 o 
  -4   1  21       14.09        9.25     13.28 o 
  -3   1  21       34.22       46.36     15.19 o 
  -2   1  21        7.54      -13.36     13.36 o 
  -1   1  21        0.01        3.27     11.02 o 
   0   1  21       87.14       49.44     66.44 o 
   1   1  21        6.70      -11.13     11.13 o 
   2   1  21       18.84       14.34     16.28 o 
   3   1  21       10.54       19.25     17.80 o 
  -5   2  21        1.67      -15.28     20.72 o 
  -4   2  21        6.64        3.85     20.72 o 
  -3   2  21       31.88       30.24     44.01 o 
  -2   2  21       23.67       19.44     12.39 o 
  -1   2  21        4.43       27.75     15.19 o 
   0   2  21      127.41      138.87     34.18 o 
   1   2  21       41.57       56.63     18.88 o 
   2   2  21       30.92       31.81     15.94 o 
   3   2  21       49.36       59.38     18.99 o 
  -5   3  21       54.71       27.35     19.64 o 
  -4   3  21        0.55        5.64     15.10 o 
  -3   3  21       25.87       39.40     13.44 o 
  -2   3  21       19.47       20.91     15.71 o 
  -1   3  21        5.70      -10.83     13.67 o 
   0   3  21      158.94      189.63     21.70 o 
   1   3  21       74.42       72.13     19.77 o 
   2   3  21       56.15       56.04     43.80 o 
   3   3  21       29.94       57.98     18.92 o 
  -4   4  21       50.58       47.15     37.60 o 
  -3   4  21       16.19       37.83     17.15 o 
  -2   4  21        0.38        1.83     16.88 o 
  -1   4  21       43.14       11.54     16.24 o 
   0   4  21       43.46       72.74     18.67 o 
   1   4  21        7.86       20.51     21.36 o 
   2   4  21        2.49      -22.22     22.22 o 
  -4   5  21       86.39       66.46     21.34 o 
  -3   5  21        3.17       -2.37     14.47 o 
  -2   5  21        1.39       16.66     13.38 o 
  -1   5  21       71.74       53.63     18.79 o 
   0   5  21        9.31       -5.16     14.86 o 
   1   5  21       18.40       -1.35     14.46 o 
  -3   6  21        0.60       -9.46     16.18 o 
  -2   6  21       97.56      131.11     23.21 o 
  -1   6  21       11.42        1.10     14.47 o 
   0   6  21       13.36       13.21     19.69 o 
  -4   0  22        7.36       29.06     29.06 o 
  -3   0  22       46.76       52.13     24.78 o 
  -2   0  22        5.13       16.66     23.93 o 
  -1   0  22        2.02       14.10     19.23 o 
   0   0  22       56.53       82.04     25.21 o 
   1   0  22       26.36       17.52     23.50 o 
   2   0  22      153.66      220.05     38.46 o 
  -4   1  22        0.77       60.59     20.38 o 
  -3   1  22      133.15      119.27     27.56 o 
  -2   1  22       24.12       30.45     19.93 o 
  -1   1  22      153.77      223.02     22.89 o 
   0   1  22        5.64       26.49     24.78 o 
   1   1  22       58.23       86.06     19.17 o 
   2   1  22        2.98       10.58     11.86 o 
  -4   2  22        0.22       10.08     19.79 o 
  -3   2  22       12.70       -5.11     20.30 o 
  -2   2  22        1.61       -2.51     25.85 o 
  -1   2  22        1.64       25.80     15.81 o 
   0   2  22       24.55        9.40     21.15 o 
   1   2  22      122.02      120.68     20.31 o 
   2   2  22        0.21       16.14     41.02 o 
  -4   3  22       10.85      -11.54     29.06 o 
  -3   3  22        4.54       14.74     16.79 o 
  -2   3  22        0.21      -10.73     17.76 o 
  -1   3  22       12.30      -14.61     14.61 o 
   0   3  22        9.89        8.17     16.06 o 
   1   3  22        0.37       -2.16     19.23 o 
  -3   4  22        1.11       19.81     23.93 o 
  -2   4  22       33.97        5.77     13.29 o 
  -1   4  22        5.41        6.35     38.88 o 
   0   4  22       15.77        3.35     13.44 o 
   1   4  22        2.73       41.78     17.14 o 
  -2   5  22        9.06        8.30     41.66 o 
  -1   5  22       23.81       -0.42     14.95 o 
   0   5  22        1.88        4.90     16.41 o 
  -3   1  23        3.08        9.87     19.40 o 
  -2   1  23        7.42        6.73     14.86 o 
  -1   1  23       21.60       33.77     36.75 o 
   0   1  23       31.15       12.73     18.87 o 
  -2   2  23        0.60        5.53     25.64 o 
  -1   2  23        0.19      -15.91     15.91 o 
   0   2  23        0.40       31.80     16.52 o 
  -1   3  23        0.05       22.53     16.28 o 
                                                 
